# Supplementary material for: Aqua­(2,9-dimethyl-1,10-phenanthroline-κ2 N,N′)bis­(2-hydroxy­benzoato-κO)manganese(II) 2,9-dimethyl-1,10-phenanthroline hemisolvate
Source: Acta Crystallogr Sect E Struct Rep Online. 2009 Jan 14;65(Pt 2):m194–5. doi: 10.1107/S1600536809000981 (PMC2968132; doi:10.1107/S1600536809000981)
Supplement: Supplementary file 1 [file e-65-0m194-sup1.cif]

##############################################################################
###                                                                        ###
###        Electronic paper (Acta Crystallographica Section E)             ###
###                                                                        ###
##############################################################################
#                                                                            #
# This CIF contains the data in a paper accepted for publication in Acta     #
# Crystallographica Section E. It conforms to the requirements of Notes      #
# for Authors for Section E, and has been peer reviewed under the auspices   #
# of the IUCr Commission on Journals.                                        #
#                                                                            #
# Full details of the Crystallographic Information File format               #
# are given in the paper "The Crystallographic Information File (CIF):       #
# a New Standard Archive File for Crystallography" by S. R. Hall, F. H.      #
# Allen and I. D. Brown [Acta Cryst. (1991), A47, 655-685].                  #
#                                                                            #
# The current version of the core CIF dictionary is obtainable from          #
# ftp://ftp.iucr.org/pub/cif_core.dic. The current version number is 2.4.    #
#                                                                            #
# Software is freely available for graphical display of the structure(s) in  #
# this CIF.  For information consult the CIF home page http://www.iucr.org/  #
# cif/home.html                                                              #
#                                                                            #
# This file may be used for bona fide research purposes within the           #
# scientific community so long as proper attribution is given to the journal # 
# article from which it was obtained.                                        #
#                                                                            #
##############################################################################
                                             
data_I
_audit_creation_method     SHELXL-97
_chemical_name_systematic
;
Aqua(2,9-dimethyl-1,10-phenanthroline-\k^2^<i>N</i>,<i>N</i>')bis(2-
hydroxybenzoato-\k<i>\O</i>)manganese(II) 2,9-dimethyl-1,10-phenanthroline
hemisolvate
;
_chemical_name_common     ?
_chemical_formula_moiety     'C35 H30 Mn N3 O7'
_chemical_formula_sum     'C35 H30 Mn N3 O7'
_chemical_formula_iupac
                           '[Mn (C7 H5 O3)2 (C14 H12 N2) (H2 O)], 0.5C14 H12 N2'
_chemical_formula_weight     659.56
_chemical_melting_point     ?
_symmetry_cell_setting     monoclinic
_symmetry_space_group_name_H-M     'C 2/c'
_symmetry_space_group_name_Hall     '-C 2yc'
loop_
    _symmetry_equiv_pos_as_xyz
    'x, y, z'
    '-x, y, -z+1/2'
    'x+1/2, y+1/2, z'
    '-x+1/2, y+1/2, -z+1/2'
    '-x, -y, -z'
    'x, -y, z-1/2'
    '-x+1/2, -y+1/2, -z'
    'x+1/2, -y+1/2, z-1/2'
_cell_length_a     23.225(2)
_cell_length_b     19.6902(17)
_cell_length_c     14.0225(12)
_cell_angle_alpha     90.00
_cell_angle_beta     94.3420(10)
_cell_angle_gamma     90.00
_cell_volume     6394.2(10)
_cell_formula_units_Z     8
_cell_measurement_reflns_used     7104
_cell_measurement_theta_min     2.53
_cell_measurement_theta_max     23.65
_cell_measurement_temperature     293(2)
_exptl_crystal_description     block
_exptl_crystal_colour     yellow
_exptl_crystal_size_max     0.49
_exptl_crystal_size_mid     0.43
_exptl_crystal_size_min     0.36
_exptl_crystal_density_diffrn     1.370
_exptl_crystal_density_meas     ?
_exptl_crystal_density_method     'not measured'
_exptl_crystal_F_000     2736
_exptl_absorpt_coefficient_mu     0.466
_exptl_absorpt_correction_type     multi-scan
_exptl_absorpt_process_details     '(SADABS; Bruker, 2004)'
_exptl_absorpt_correction_T_min     0.8037
_exptl_absorpt_correction_T_max     0.8490
_exptl_special_details
;
;
_diffrn_ambient_temperature     293(2)
_diffrn_radiation_type     MoK\a
_diffrn_radiation_wavelength     0.71073
_diffrn_radiation_source     'fine-focus sealed tube'
_diffrn_radiation_monochromator     graphite
_diffrn_measurement_device_type     'Bruker SMART CCD area-detector'
_diffrn_measurement_method     '\f and \w'
_diffrn_detector_area_resol_mean     ?
_diffrn_reflns_number     23566
_diffrn_reflns_av_R_equivalents     0.0224
_diffrn_reflns_av_sigmaI/netI     0.0203
_diffrn_reflns_theta_min     2.53
_diffrn_reflns_theta_max     25.50
_diffrn_reflns_theta_full     25.50
_diffrn_measured_fraction_theta_max     0.998
_diffrn_measured_fraction_theta_full     0.998
_diffrn_reflns_limit_h_min     -28
_diffrn_reflns_limit_h_max     28
_diffrn_reflns_limit_k_min     -23
_diffrn_reflns_limit_k_max     23
_diffrn_reflns_limit_l_min     -16
_diffrn_reflns_limit_l_max     16
_diffrn_standards_number     ?
_diffrn_standards_interval_count     ?
_diffrn_standards_interval_time     ?
_diffrn_standards_decay_%     ?
_refine_special_details
;
;
_reflns_number_total     5959
_reflns_number_gt     4384
_reflns_threshold_expression     I>2\s(I)
_refine_ls_structure_factor_coef     Fsqd
_refine_ls_matrix_type     full
_refine_ls_R_factor_all     0.0703
_refine_ls_R_factor_gt     0.0503
_refine_ls_wR_factor_gt     0.1372
_refine_ls_wR_factor_ref     0.1566
_refine_ls_goodness_of_fit_ref     1.020
_refine_ls_restrained_S_all     1.043
_refine_ls_number_reflns     5959
_refine_ls_number_parameters     449
_refine_ls_number_restraints     152
_refine_ls_number_constraints     0
_refine_ls_hydrogen_treatment     constr
_refine_ls_weighting_scheme     calc
_refine_ls_weighting_details
         'calc w=1/[\s^2^(Fo^2^)+(0.0779P)^2^+6.8361P] where P=(Fo^2^+2Fc^2^)/3'
_atom_sites_solution_hydrogens     geom
_atom_sites_solution_primary     direct
_atom_sites_solution_secondary     difmap
_refine_ls_shift/su_max     0.001
_refine_ls_shift/su_mean     0.000
_refine_diff_density_max     0.343
_refine_diff_density_min     -0.333
_refine_ls_extinction_method     none
_refine_ls_extinction_coef     ?
loop_
    _atom_type_symbol
    _atom_type_description
    _atom_type_scat_dispersion_real
    _atom_type_scat_dispersion_imag
    _atom_type_scat_source
    'C' 'C' 0.0033 0.0016
                         'International Tables Vol C Tables 4.2.6.8 and 6.1.1.4'
    'H' 'H' 0.0000 0.0000
                         'International Tables Vol C Tables 4.2.6.8 and 6.1.1.4'
    'N' 'N' 0.0061 0.0033
                         'International Tables Vol C Tables 4.2.6.8 and 6.1.1.4'
    'O' 'O' 0.0106 0.0060
                         'International Tables Vol C Tables 4.2.6.8 and 6.1.1.4'
    'Mn' 'Mn' 0.3368 0.7283
                         'International Tables Vol C Tables 4.2.6.8 and 6.1.1.4'
_computing_data_collection     'SMART (Bruker, 2004)'
_computing_cell_refinement     'SAINT (Bruker, 2004)'
_computing_data_reduction     'SAINT (Bruker, 2004)'
_computing_structure_solution     'SHELXS97 (Sheldrick, 2008)'
_computing_structure_refinement     'SHELXL97 (Sheldrick, 2008)'
_computing_molecular_graphics     'SHELXTL (Sheldrick, 2008)'
_computing_publication_material     'publCIF (Westrip, 2009)'
loop_
    _atom_site_type_symbol
    _atom_site_label
    _atom_site_fract_x
    _atom_site_fract_y
    _atom_site_fract_z
    _atom_site_U_iso_or_equiv
    _atom_site_adp_type
    _atom_site_calc_flag
    _atom_site_refinement_flags
    _atom_site_occupancy
    _atom_site_disorder_assembly
    _atom_site_disorder_group
    Mn Mn1 0.336181(19) 0.09320(2) 0.70559(3) 0.05897(18) Uani d . 1 . .
    O O1 0.34065(10) -0.01168(11) 0.6768(2) 0.0831(7) Uani d . 1 . .
    O O2 0.43061(12) -0.04509(14) 0.7166(3) 0.1290(13) Uani d . 1 . .
    O O5 0.27211(13) 0.07614(13) 0.8014(2) 0.0973(8) Uani d . 1 . .
    O O6 0.21336(19) 0.07237(18) 0.6732(2) 0.1386(14) Uani d . 1 . .
    O O7 0.1036(2) 0.0548(3) 0.6931(3) 0.1689(17) Uani d . 1 . .
    H H7 0.1328 0.0607 0.6647 0.253 Uiso calc R 1 . .
    O O8 0.42499(11) 0.08236(12) 0.7546(3) 0.1120(11) Uani d . 1 . .
    H H1W 0.4357 0.0437 0.7435 0.168 Uiso d R 1 . .
    H H2W 0.4477 0.1137 0.7451 0.168 Uiso d R 1 . .
    N N1 0.32803(11) 0.15690(14) 0.57097(16) 0.0647(6) Uani d . 1 . .
    N N2 0.34711(10) 0.20176(11) 0.75410(16) 0.0563(6) Uani d . 1 . .
    C C1 0.3151(2) 0.0612(2) 0.4651(3) 0.1138(15) Uani d . 1 . .
    H H1A 0.3500 0.0402 0.4915 0.171 Uiso calc R 1 . .
    H H1B 0.3102 0.0521 0.3977 0.171 Uiso calc R 1 . .
    H H1C 0.2828 0.0431 0.4957 0.171 Uiso calc R 1 . .
    C C2 0.31853(16) 0.1361(2) 0.4812(2) 0.0828(10) Uani d . 1 . .
    C C3 0.31289(17) 0.1831(3) 0.4035(2) 0.0924(12) Uani d . 1 . .
    H H3A 0.3073 0.1674 0.3409 0.111 Uiso calc R 1 . .
    C C4 0.31578(18) 0.2507(2) 0.4215(3) 0.0972(12) Uani d . 1 . .
    H H4A 0.3113 0.2813 0.3709 0.117 Uiso calc R 1 . .
    C C5 0.32514(15) 0.2746(2) 0.5132(2) 0.0789(9) Uani d . 1 . .
    C C6 0.32921(17) 0.34444(19) 0.5369(3) 0.0901(11) Uani d . 1 . .
    H H6 0.3247 0.3763 0.4879 0.108 Uiso calc R 1 . .
    C C7 0.33927(18) 0.36627(19) 0.6262(3) 0.0951(12) Uani d . 1 . .
    H H7A 0.3418 0.4126 0.6385 0.114 Uiso calc R 1 . .
    C C8 0.34610(14) 0.31949(16) 0.7028(3) 0.0744(9) Uani d . 1 . .
    C C9 0.35821(17) 0.3382(2) 0.7977(3) 0.0914(11) Uani d . 1 . .
    H H9 0.3618 0.3840 0.8132 0.110 Uiso calc R 1 . .
    C C10 0.36477(17) 0.2919(2) 0.8670(3) 0.0868(11) Uani d . 1 . .
    H H10 0.3734 0.3054 0.9300 0.104 Uiso calc R 1 . .
    C C11 0.35866(14) 0.22276(17) 0.8445(2) 0.0685(8) Uani d . 1 . .
    C C12 0.36389(18) 0.1703(2) 0.9209(2) 0.0926(12) Uani d . 1 . .
    H H12A 0.3262 0.1540 0.9330 0.139 Uiso calc R 1 . .
    H H12B 0.3820 0.1898 0.9783 0.139 Uiso calc R 1 . .
    H H12C 0.3869 0.1332 0.9007 0.139 Uiso calc R 1 . .
    C C13 0.34150(12) 0.24857(14) 0.6833(2) 0.0598(7) Uani d . 1 . .
    C C14 0.33147(13) 0.22509(15) 0.5877(2) 0.0622(7) Uani d . 1 . .
    C C15 0.37894(15) -0.05680(16) 0.6906(3) 0.0752(9) Uani d . 1 . .
    C C16 0.36092(14) -0.12862(14) 0.6736(2) 0.0616(7) Uani d . 1 B .
    C C17 0.30455(15) -0.14487(16) 0.6432(2) 0.0712(8) Uani d . 1 . .
    H H17 0.2770 -0.1109 0.6325 0.085 Uiso d PR 0.50 A 1
    O O4 0.4564(3) -0.1659(4) 0.7233(5) 0.1179(19) Uiso d P 0.50 B 1
    H H4D 0.4645 -0.1278 0.7047 0.177 Uiso d PR 0.50 B 1
    C C18 0.2891(2) -0.2119(2) 0.6277(3) 0.0975(13) Uani d . 1 C .
    H H18 0.2514 -0.2228 0.6063 0.117 Uiso calc R 1 . .
    C C19 0.3292(3) -0.2622(2) 0.6438(3) 0.1088(16) Uani d . 1 . .
    H H19 0.3182 -0.3071 0.6334 0.131 Uiso calc R 1 C .
    C C20 0.3841(3) -0.24798(19) 0.6744(3) 0.1033(14) Uani d . 1 B .
    H H20 0.4107 -0.2830 0.6849 0.124 Uiso calc R 1 . .
    C C21 0.40101(18) -0.18138(17) 0.6903(3) 0.0817(10) Uani d . 1 . .
    H H21 0.4388 -0.1714 0.7123 0.098 Uiso d PR 0.50 B 2
    O O3 0.2628(2) -0.0972(3) 0.6327(4) 0.0854(13) Uiso d P 0.50 C 2
    H H3D 0.2762 -0.0602 0.6491 0.128 Uiso d PR 0.50 C 2
    C C22 0.22287(19) 0.06925(16) 0.7612(3) 0.0768(9) Uani d . 1 . .
    C C23 0.17424(14) 0.05748(13) 0.8236(2) 0.0645(8) Uani d . 1 . .
    C C24 0.1176(2) 0.0519(2) 0.7857(4) 0.1016(13) Uani d . 1 . .
    C C25 0.0734(2) 0.0432(3) 0.8492(6) 0.132(2) Uani d . 1 . .
    H H25 0.0351 0.0397 0.8253 0.158 Uiso calc R 1 . .
    C C26 0.0871(3) 0.0399(3) 0.9424(6) 0.137(2) Uani d . 1 . .
    H H26 0.0575 0.0349 0.9831 0.165 Uiso calc R 1 . .
    C C27 0.1427(3) 0.0436(2) 0.9813(4) 0.1140(17) Uani d . 1 . .
    H H27 0.1509 0.0395 1.0470 0.137 Uiso calc R 1 . .
    C C28 0.18578(16) 0.05344(15) 0.9226(2) 0.0727(9) Uani d . 1 . .
    H H28 0.2236 0.0575 0.9488 0.087 Uiso calc R 1 . .
    C C29 0.4784(4) 0.1418(3) 0.5219(3) 0.161(5) Uani d PG 0.50 . 3
    H H29A 0.5106 0.1126 0.5394 0.241 Uiso d PR 0.50 . 3
    H H29B 0.4774 0.1517 0.4547 0.241 Uiso d PR 0.50 . 3
    H H29C 0.4432 0.1195 0.5358 0.241 Uiso d PR 0.50 . 3
    C C30 0.4845(3) 0.2056(3) 0.5768(3) 0.125(3) Uani d PG 0.50 . 3
    C C31 0.4823(2) 0.2698(3) 0.5390(2) 0.145(3) Uani d PG 0.50 . 3
    H H31 0.4767 0.2753 0.4731 0.174 Uiso d PR 0.50 . 3
    C C32 0.4880(3) 0.3258(3) 0.5959(3) 0.143(3) Uani d PG 0.50 . 3
    H H32 0.4860 0.3690 0.5688 0.172 Uiso d PR 0.50 . 3
    C C33 0.4969(2) 0.31839(18) 0.6938(3) 0.124(2) Uani d PG 0.50 . 3
    C C34 0.49936(18) 0.25172(16) 0.7319(2) 0.0965(18) Uani d PG 0.50 . 3
    C C35 0.5041(3) 0.37274(15) 0.7589(4) 0.143(3) Uani d PG 0.50 . 3
    H H35 0.5024 0.4168 0.7349 0.171 Uiso d PR 0.50 . 3
    N N3 0.4929(2) 0.1958(2) 0.6702(3) 0.0967(19) Uani d PG 0.50 . 3
    C C29' 0.5197(4) 0.0964(2) 0.9930(4) 0.124(3) Uani d PG 0.50 . 3
    H H29D 0.5221 0.0680 0.9378 0.186 Uiso d PR 0.50 . 3
    H H29E 0.4851 0.0859 1.0234 0.186 Uiso d PR 0.50 . 3
    H H29F 0.5527 0.0884 1.0371 0.186 Uiso d PR 0.50 . 3
    C C30' 0.5187(2) 0.1684(2) 0.9634(3) 0.104(2) Uani d PG 0.50 . 3
    C C31' 0.52517(19) 0.2231(3) 1.0247(2) 0.115(2) Uani d PG 0.50 . 3
    H H31' 0.5307 0.2159 1.0903 0.139 Uiso d PR 0.50 . 3
    C C32' 0.5236(2) 0.2876(2) 0.9901(3) 0.131(3) Uani d PG 0.50 . 3
    H H32' 0.5281 0.3240 1.0322 0.158 Uiso d PR 0.50 . 3
    C C33' 0.5152(2) 0.29941(17) 0.8935(3) 0.114(2) Uani d PG 0.50 . 3
    C C34' 0.50877(17) 0.24249(15) 0.8322(2) 0.0898(19) Uani d PG 0.50 . 3
    C C35' 0.5130(3) 0.36443(15) 0.8510(3) 0.131(3) Uani d PG 0.50 . 3
    H H35' 0.5180 0.4025 0.8900 0.157 Uiso d PR 0.50 . 3
    N N3' 0.5108(2) 0.17597(16) 0.8701(3) 0.0930(19) Uani d PG 0.50 . 3
loop_
    _atom_site_aniso_label
    _atom_site_aniso_U_11
    _atom_site_aniso_U_22
    _atom_site_aniso_U_33
    _atom_site_aniso_U_12
    _atom_site_aniso_U_13
    _atom_site_aniso_U_23
    Mn1 0.0702(3) 0.0426(2) 0.0647(3) -0.00241(19) 0.0088(2) 0.00082(18)
    O1 0.0740(14) 0.0444(11) 0.129(2) 0.0033(10) -0.0054(13) -0.0120(12)
    O2 0.0761(17) 0.0733(18) 0.231(4) 0.0028(13) -0.030(2) -0.038(2)
    O5 0.0916(19) 0.0795(17) 0.125(2) -0.0098(14) 0.0375(17) 0.0049(15)
    O6 0.223(4) 0.126(3) 0.0712(19) 0.038(3) 0.038(2) 0.0291(17)
    O7 0.183(4) 0.187(4) 0.125(3) 0.009(4) -0.066(3) -0.005(3)
    O8 0.0700(15) 0.0613(14) 0.202(3) -0.0088(11) -0.0083(18) -0.0295(17)
    N1 0.0730(16) 0.0756(17) 0.0456(13) -0.0130(13) 0.0055(11) -0.0043(11)
    N2 0.0652(14) 0.0512(13) 0.0524(13) 0.0012(10) 0.0040(10) -0.0015(10)
    C1 0.141(4) 0.116(3) 0.086(3) -0.021(3) 0.012(3) -0.041(3)
    C2 0.087(2) 0.102(3) 0.0592(19) -0.017(2) 0.0081(16) -0.0144(18)
    C3 0.097(3) 0.135(4) 0.0450(18) -0.010(3) 0.0034(17) -0.001(2)
    C4 0.103(3) 0.121(4) 0.067(2) -0.014(3) 0.002(2) 0.023(2)
    C5 0.075(2) 0.092(3) 0.069(2) -0.0074(18) 0.0006(16) 0.0210(18)
    C6 0.095(3) 0.064(2) 0.110(3) 0.0003(19) 0.003(2) 0.037(2)
    C7 0.107(3) 0.056(2) 0.121(3) 0.0011(19) -0.001(3) 0.014(2)
    C8 0.074(2) 0.0536(18) 0.096(3) 0.0012(15) 0.0059(18) 0.0041(17)
    C9 0.099(3) 0.067(2) 0.107(3) 0.0013(19) 0.004(2) -0.028(2)
    C10 0.098(3) 0.080(2) 0.082(2) -0.002(2) 0.005(2) -0.031(2)
    C11 0.0689(19) 0.072(2) 0.0648(19) 0.0012(15) 0.0073(14) -0.0141(15)
    C12 0.110(3) 0.117(3) 0.0497(18) -0.001(2) -0.0023(18) -0.0007(19)
    C13 0.0626(17) 0.0503(15) 0.0661(18) 0.0010(13) 0.0027(13) 0.0063(13)
    C14 0.0654(18) 0.0583(17) 0.0629(18) -0.0053(14) 0.0034(14) 0.0127(14)
    C15 0.075(2) 0.0547(18) 0.095(2) -0.0048(16) 0.0003(18) -0.0109(16)
    C16 0.084(2) 0.0441(15) 0.0564(16) -0.0013(14) 0.0062(15) -0.0026(12)
    C17 0.087(2) 0.0599(18) 0.0681(19) -0.0136(16) 0.0133(16) -0.0041(15)
    C18 0.118(3) 0.071(2) 0.107(3) -0.037(2) 0.026(2) -0.016(2)
    C19 0.178(5) 0.050(2) 0.102(3) -0.026(3) 0.038(3) -0.006(2)
    C20 0.163(5) 0.050(2) 0.098(3) 0.022(2) 0.020(3) 0.0111(19)
    C21 0.104(3) 0.062(2) 0.078(2) 0.0064(18) -0.0002(19) -0.0021(16)
    C22 0.110(3) 0.0456(16) 0.077(2) 0.0060(18) 0.024(2) 0.0095(15)
    C23 0.078(2) 0.0359(14) 0.079(2) -0.0028(13) 0.0055(16) -0.0021(13)
    C24 0.106(3) 0.079(3) 0.116(3) -0.002(2) -0.020(3) -0.014(2)
    C25 0.083(3) 0.112(4) 0.202(6) -0.022(3) 0.017(4) -0.034(4)
    C26 0.127(5) 0.091(3) 0.204(7) -0.024(3) 0.078(5) -0.037(4)
    C27 0.178(5) 0.072(3) 0.099(3) -0.018(3) 0.061(3) -0.014(2)
    C28 0.099(2) 0.0497(17) 0.072(2) -0.0065(16) 0.0232(18) -0.0021(14)
    C29 0.127(10) 0.212(10) 0.141(9) -0.047(10) -0.005(9) -0.002(8)
    C30 0.086(5) 0.157(6) 0.134(6) -0.016(6) 0.007(5) 0.050(5)
    C31 0.103(6) 0.176(7) 0.157(7) 0.002(7) 0.009(6) 0.069(5)
    C32 0.105(6) 0.146(7) 0.180(7) 0.013(6) 0.023(6) 0.067(5)
    C33 0.093(4) 0.097(4) 0.185(6) 0.013(4) 0.022(6) 0.041(4)
    C34 0.065(3) 0.079(3) 0.148(5) 0.006(5) 0.020(4) 0.030(3)
    C35 0.111(5) 0.085(4) 0.233(7) 0.002(7) 0.025(6) 0.016(6)
    N3 0.066(4) 0.110(4) 0.116(5) -0.006(4) 0.017(4) 0.030(4)
    C29' 0.109(7) 0.143(7) 0.119(7) 0.008(7) 0.005(6) 0.035(6)
    C30' 0.079(5) 0.122(5) 0.111(5) 0.008(4) 0.015(5) 0.005(4)
    C31' 0.082(4) 0.147(6) 0.120(5) -0.008(5) 0.018(4) -0.026(4)
    C32' 0.093(5) 0.141(5) 0.163(6) -0.011(5) 0.026(5) -0.043(5)
    C33' 0.077(5) 0.090(4) 0.179(5) -0.001(4) 0.032(5) -0.016(4)
    C34' 0.061(4) 0.069(3) 0.142(5) 0.000(3) 0.023(4) 0.003(3)
    C35' 0.100(5) 0.076(4) 0.220(7) -0.011(4) 0.038(7) -0.019(5)
    N3' 0.075(4) 0.091(4) 0.114(4) -0.002(3) 0.015(4) 0.005(3)
_geom_special_details
;
;
loop_
    _geom_bond_atom_site_label_1
    _geom_bond_atom_site_label_2
    _geom_bond_site_symmetry_2
    _geom_bond_distance
    _geom_bond_publ_flag
    Mn1 O5 . 2.105(3) y
    Mn1 O1 . 2.108(2) y
    Mn1 O8 . 2.135(3) y
    Mn1 N2 . 2.252(2) y
    Mn1 N1 . 2.262(2) y
    O1 C15 . 1.262(4) ?
    O2 C15 . 1.249(4) ?
    O5 C22 . 1.243(5) ?
    O6 C22 . 1.238(4) ?
    O7 C24 . 1.315(6) ?
    O7 H7 . 0.8200 ?
    O8 H1W . 0.8200 ?
    O8 H2W . 0.8288 ?
    N1 C2 . 1.326(4) ?
    N1 C14 . 1.364(4) ?
    N2 C11 . 1.342(4) ?
    N2 C13 . 1.354(4) ?
    C1 C2 . 1.494(6) ?
    C1 H1A . 0.9600 ?
    C1 H1B . 0.9600 ?
    C1 H1C . 0.9600 ?
    C2 C3 . 1.428(6) ?
    C3 C4 . 1.356(6) ?
    C3 H3A . 0.9300 ?
    C4 C5 . 1.371(5) ?
    C4 H4A . 0.9300 ?
    C5 C6 . 1.415(5) ?
    C5 C14 . 1.429(4) ?
    C6 C7 . 1.329(6) ?
    C6 H6 . 0.9300 ?
    C7 C8 . 1.414(5) ?
    C7 H7A . 0.9300 ?
    C8 C9 . 1.389(5) ?
    C8 C13 . 1.425(4) ?
    C9 C10 . 1.333(6) ?
    C9 H9 . 0.9300 ?
    C10 C11 . 1.402(5) ?
    C10 H10 . 0.9300 ?
    C11 C12 . 1.486(5) ?
    C12 H12A . 0.9600 ?
    C12 H12B . 0.9600 ?
    C12 H12C . 0.9600 ?
    C13 C14 . 1.420(4) ?
    C15 C16 . 1.489(4) ?
    C16 C17 . 1.383(4) ?
    C16 C21 . 1.403(5) ?
    C17 O3 . 1.350(6) ?
    C17 C18 . 1.380(5) ?
    C17 H17 . 0.9300 ?
    O4 C21 . 1.368(7) ?
    O4 H4D . 0.8200 ?
    O4 H21 . 0.4385 ?
    C18 C19 . 1.366(6) ?
    C18 H18 . 0.9300 ?
    C19 C20 . 1.344(7) ?
    C19 H19 . 0.9300 ?
    C20 C21 . 1.382(5) ?
    C20 H20 . 0.9300 ?
    C21 H21 . 0.9300 ?
    O3 H17 . 0.4262 ?
    O3 H3D . 0.8200 ?
    C22 C23 . 1.499(5) ?
    C23 C24 . 1.386(5) ?
    C23 C28 . 1.396(5) ?
    C24 C25 . 1.418(8) ?
    C25 C26 . 1.323(8) ?
    C25 H25 . 0.9300 ?
    C26 C27 . 1.366(8) ?
    C26 H26 . 0.9300 ?
    C27 C28 . 1.357(6) ?
    C27 H27 . 0.9300 ?
    C28 H28 . 0.9300 ?
    C29 C30 . 1.4759 ?
    C29 H29A . 0.9600 ?
    C29 H29B . 0.9600 ?
    C29 H29C . 0.9600 ?
    C30 N3 . 1.3240 ?
    C30 C31 . 1.3702 ?
    C31 C32 . 1.3611 ?
    C31 H31 . 0.9300 ?
    C32 C33 . 1.3816 ?
    C32 H32 . 0.9300 ?
    C33 C35 . 1.4076 ?
    C33 C34 . 1.4164 ?
    C34 N3 . 1.4017 ?
    C34 C34' . 1.4192 ?
    C35 C35' . 1.3035 ?
    C35 H35 . 0.9300 ?
    C29' C30' . 1.4763 ?
    C29' H29D . 0.9600 ?
    C29' H29E . 0.9600 ?
    C29' H29F . 0.9600 ?
    C30' N3' . 1.3159 ?
    C30' C31' . 1.3801 ?
    C31' C32' . 1.3576 ?
    C31' H31' . 0.9300 ?
    C32' C33' . 1.3740 ?
    C32' H32' . 0.9300 ?
    C33' C35' . 1.4111 ?
    C33' C34' . 1.4130 ?
    C34' N3' . 1.4129 ?
    C35' H35' . 0.9300 ?
loop_
    _geom_angle_atom_site_label_1
    _geom_angle_atom_site_label_2
    _geom_angle_atom_site_label_3
    _geom_angle_site_symmetry_1
    _geom_angle_site_symmetry_3
    _geom_angle
    _geom_angle_publ_flag
    O1 Mn1 N2 . . 169.01(9) yes
    O5 Mn1 O8 . . 119.39(14) yes
    O5 Mn1 N1 . . 127.02(11) yes
    O8 Mn1 N1 . . 110.00(12) yes
    O5 Mn1 O1 . . 90.77(10) ?
    O1 Mn1 O8 . . 84.46(9) ?
    O5 Mn1 N2 . . 91.58(10) ?
    O8 Mn1 N2 . . 85.04(9) ?
    O1 Mn1 N1 . . 112.67(10) ?
    N2 Mn1 N1 . . 74.11(9) ?
    C15 O1 Mn1 . . 134.8(2) ?
    C22 O5 Mn1 . . 113.5(3) ?
    C24 O7 H7 . . 109.5 ?
    Mn1 O8 H1W . . 109.3 ?
    Mn1 O8 H2W . . 119.0 ?
    H1W O8 H2W . . 117.1 ?
    C2 N1 C14 . . 118.0(3) ?
    C2 N1 Mn1 . . 128.2(2) ?
    C14 N1 Mn1 . . 113.69(18) ?
    C11 N2 C13 . . 119.0(3) ?
    C11 N2 Mn1 . . 126.0(2) ?
    C13 N2 Mn1 . . 114.98(18) ?
    C2 C1 H1A . . 109.5 ?
    C2 C1 H1B . . 109.5 ?
    H1A C1 H1B . . 109.5 ?
    C2 C1 H1C . . 109.5 ?
    H1A C1 H1C . . 109.5 ?
    H1B C1 H1C . . 109.5 ?
    N1 C2 C3 . . 121.6(4) ?
    N1 C2 C1 . . 116.8(3) ?
    C3 C2 C1 . . 121.6(3) ?
    C4 C3 C2 . . 119.6(3) ?
    C4 C3 H3A . . 120.2 ?
    C2 C3 H3A . . 120.2 ?
    C3 C4 C5 . . 120.9(4) ?
    C3 C4 H4A . . 119.5 ?
    C5 C4 H4A . . 119.5 ?
    C4 C5 C6 . . 123.8(4) ?
    C4 C5 C14 . . 116.9(4) ?
    C6 C5 C14 . . 119.3(3) ?
    C7 C6 C5 . . 122.6(3) ?
    C7 C6 H6 . . 118.7 ?
    C5 C6 H6 . . 118.7 ?
    C6 C7 C8 . . 120.4(4) ?
    C6 C7 H7A . . 119.8 ?
    C8 C7 H7A . . 119.8 ?
    C9 C8 C7 . . 123.9(4) ?
    C9 C8 C13 . . 116.8(3) ?
    C7 C8 C13 . . 119.3(3) ?
    C10 C9 C8 . . 121.4(3) ?
    C10 C9 H9 . . 119.3 ?
    C8 C9 H9 . . 119.3 ?
    C9 C10 C11 . . 119.8(3) ?
    C9 C10 H10 . . 120.1 ?
    C11 C10 H10 . . 120.1 ?
    N2 C11 C10 . . 121.4(3) ?
    N2 C11 C12 . . 117.8(3) ?
    C10 C11 C12 . . 120.8(3) ?
    C11 C12 H12A . . 109.5 ?
    C11 C12 H12B . . 109.5 ?
    H12A C12 H12B . . 109.5 ?
    C11 C12 H12C . . 109.5 ?
    H12A C12 H12C . . 109.5 ?
    H12B C12 H12C . . 109.5 ?
    N2 C13 C14 . . 118.0(3) ?
    N2 C13 C8 . . 121.6(3) ?
    C14 C13 C8 . . 120.3(3) ?
    N1 C14 C13 . . 119.1(2) ?
    N1 C14 C5 . . 123.0(3) ?
    C13 C14 C5 . . 117.9(3) ?
    O2 C15 O1 . . 124.4(3) ?
    O2 C15 C16 . . 118.3(3) ?
    O1 C15 C16 . . 117.3(3) ?
    C17 C16 C21 . . 118.8(3) ?
    C17 C16 C15 . . 121.1(3) ?
    C21 C16 C15 . . 120.1(3) ?
    O3 C17 C18 . . 118.1(4) ?
    O3 C17 C16 . . 121.9(3) ?
    C18 C17 C16 . . 119.9(4) ?
    C18 C17 H17 . . 119.6 ?
    C16 C17 H17 . . 120.5 ?
    C21 O4 H4D . . 109.2 ?
    H4D O4 H21 . . 110.2 ?
    C19 C18 C17 . . 120.1(4) ?
    C19 C18 H18 . . 120.0 ?
    C17 C18 H18 . . 120.0 ?
    C20 C19 C18 . . 121.4(4) ?
    C20 C19 H19 . . 119.3 ?
    C18 C19 H19 . . 119.3 ?
    C19 C20 C21 . . 120.0(4) ?
    C19 C20 H20 . . 120.0 ?
    C21 C20 H20 . . 120.0 ?
    O4 C21 C20 . . 121.0(5) ?
    O4 C21 C16 . . 119.1(4) ?
    C20 C21 C16 . . 119.9(4) ?
    C20 C21 H21 . . 120.2 ?
    C16 C21 H21 . . 119.9 ?
    C17 O3 H3D . . 109.4 ?
    H17 O3 H3D . . 106.6 ?
    O6 C22 O5 . . 122.3(4) ?
    O6 C22 C23 . . 120.3(4) ?
    O5 C22 C23 . . 117.4(3) ?
    C24 C23 C28 . . 118.9(4) ?
    C24 C23 C22 . . 121.6(4) ?
    C28 C23 C22 . . 119.6(3) ?
    O7 C24 C23 . . 122.2(5) ?
    O7 C24 C25 . . 119.2(5) ?
    C23 C24 C25 . . 118.6(5) ?
    C26 C25 C24 . . 119.7(5) ?
    C26 C25 H25 . . 120.1 ?
    C24 C25 H25 . . 120.1 ?
    C25 C26 C27 . . 122.7(5) ?
    C25 C26 H26 . . 118.6 ?
    C27 C26 H26 . . 118.6 ?
    C28 C27 C26 . . 119.0(5) ?
    C28 C27 H27 . . 120.5 ?
    C26 C27 H27 . . 120.5 ?
    C27 C28 C23 . . 121.1(4) ?
    C27 C28 H28 . . 119.5 ?
    C23 C28 H28 . . 119.5 ?
    N3 C30 C31 . . 121.1 ?
    N3 C30 C29 . . 113.1 ?
    C31 C30 C29 . . 125.8 ?
    C32 C31 C30 . . 121.4 ?
    C32 C31 H31 . . 119.3 ?
    C30 C31 H31 . . 119.3 ?
    C31 C32 C33 . . 119.8 ?
    C31 C32 H32 . . 120.1 ?
    C33 C32 H32 . . 120.1 ?
    C32 C33 C35 . . 124.4 ?
    C32 C33 C34 . . 118.1 ?
    C35 C33 C34 . . 117.5 ?
    N3 C34 C33 . . 119.8 ?
    N3 C34 C34' . . 120.8 ?
    C33 C34 C34' . . 119.4 ?
    C35' C35 C33 . . 123.3 ?
    C35' C35 H35 . . 118.4 ?
    C33 C35 H35 . . 118.4 ?
    C30 N3 C34 . . 119.7 ?
    N3' C30' C31' . . 122.0 ?
    N3' C30' C29' . . 112.8 ?
    C31' C30' C29' . . 125.2 ?
    C32' C31' C30' . . 120.6 ?
    C32' C31' H31' . . 119.7 ?
    C30' C31' H31' . . 119.7 ?
    C31' C32' C33' . . 120.6 ?
    C31' C32' H32' . . 119.7 ?
    C33' C32' H32' . . 119.7 ?
    C32' C33' C35' . . 124.6 ?
    C32' C33' C34' . . 117.7 ?
    C35' C33' C34' . . 117.7 ?
    N3' C34' C33' . . 120.5 ?
    N3' C34' C34 . . 119.3 ?
    C33' C34' C34 . . 120.2 ?
    C35 C35' C33' . . 122.0 ?
    C35 C35' H35' . . 119.0 ?
    C33' C35' H35' . . 119.0 ?
    C30' N3' C34' . . 118.5 ?
loop_
    _geom_torsion_atom_site_label_1
    _geom_torsion_atom_site_label_2
    _geom_torsion_atom_site_label_3
    _geom_torsion_atom_site_label_4
    _geom_torsion_site_symmetry_1
    _geom_torsion_site_symmetry_2
    _geom_torsion_site_symmetry_3
    _geom_torsion_site_symmetry_4
    _geom_torsion
    _geom_torsion_publ_flag
    O5 Mn1 O1 C15 . . . . -115.4(4) ?
    O8 Mn1 O1 C15 . . . . 4.0(4) ?
    N2 Mn1 O1 C15 . . . . -13.1(8) ?
    N1 Mn1 O1 C15 . . . . 113.4(4) ?
    O1 Mn1 O5 C22 . . . . -81.1(2) ?
    O8 Mn1 O5 C22 . . . . -165.2(2) ?
    N2 Mn1 O5 C22 . . . . 109.6(2) ?
    N1 Mn1 O5 C22 . . . . 38.4(3) ?
    O5 Mn1 N1 C2 . . . . -100.0(3) ?
    O1 Mn1 N1 C2 . . . . 9.4(3) ?
    O8 Mn1 N1 C2 . . . . 101.8(3) ?
    N2 Mn1 N1 C2 . . . . -179.7(3) ?
    O5 Mn1 N1 C14 . . . . 77.4(2) ?
    O1 Mn1 N1 C14 . . . . -173.16(19) ?
    O8 Mn1 N1 C14 . . . . -80.8(2) ?
    N2 Mn1 N1 C14 . . . . -2.3(2) ?
    O5 Mn1 N2 C11 . . . . 54.5(3) ?
    O1 Mn1 N2 C11 . . . . -47.8(6) ?
    O8 Mn1 N2 C11 . . . . -64.9(3) ?
    N1 Mn1 N2 C11 . . . . -177.3(3) ?
    O5 Mn1 N2 C13 . . . . -125.9(2) ?
    O1 Mn1 N2 C13 . . . . 131.8(5) ?
    O8 Mn1 N2 C13 . . . . 114.7(2) ?
    N1 Mn1 N2 C13 . . . . 2.30(19) ?
    C14 N1 C2 C3 . . . . 1.0(5) ?
    Mn1 N1 C2 C3 . . . . 178.3(3) ?
    C14 N1 C2 C1 . . . . 179.9(3) ?
    Mn1 N1 C2 C1 . . . . -2.8(5) ?
    N1 C2 C3 C4 . . . . -1.7(6) ?
    C1 C2 C3 C4 . . . . 179.4(4) ?
    C2 C3 C4 C5 . . . . 1.2(6) ?
    C3 C4 C5 C6 . . . . 179.3(4) ?
    C3 C4 C5 C14 . . . . -0.1(6) ?
    C4 C5 C6 C7 . . . . -178.8(4) ?
    C14 C5 C6 C7 . . . . 0.6(6) ?
    C5 C6 C7 C8 . . . . -0.4(7) ?
    C6 C7 C8 C9 . . . . 178.2(4) ?
    C6 C7 C8 C13 . . . . -0.6(6) ?
    C7 C8 C9 C10 . . . . -179.3(4) ?
    C13 C8 C9 C10 . . . . -0.5(6) ?
    C8 C9 C10 C11 . . . . -0.8(6) ?
    C13 N2 C11 C10 . . . . 0.3(4) ?
    Mn1 N2 C11 C10 . . . . 179.9(2) ?
    C13 N2 C11 C12 . . . . 179.3(3) ?
    Mn1 N2 C11 C12 . . . . -1.1(4) ?
    C9 C10 C11 N2 . . . . 1.0(6) ?
    C9 C10 C11 C12 . . . . -178.0(4) ?
    C11 N2 C13 C14 . . . . 177.6(3) ?
    Mn1 N2 C13 C14 . . . . -2.0(3) ?
    C11 N2 C13 C8 . . . . -1.6(4) ?
    Mn1 N2 C13 C8 . . . . 178.7(2) ?
    C9 C8 C13 N2 . . . . 1.7(5) ?
    C7 C8 C13 N2 . . . . -179.3(3) ?
    C9 C8 C13 C14 . . . . -177.5(3) ?
    C7 C8 C13 C14 . . . . 1.4(5) ?
    C2 N1 C14 C13 . . . . 179.9(3) ?
    Mn1 N1 C14 C13 . . . . 2.2(3) ?
    C2 N1 C14 C5 . . . . 0.2(5) ?
    Mn1 N1 C14 C5 . . . . -177.5(2) ?
    N2 C13 C14 N1 . . . . -0.1(4) ?
    C8 C13 C14 N1 . . . . 179.1(3) ?
    N2 C13 C14 C5 . . . . 179.5(3) ?
    C8 C13 C14 C5 . . . . -1.2(4) ?
    C4 C5 C14 N1 . . . . -0.6(5) ?
    C6 C5 C14 N1 . . . . 179.9(3) ?
    C4 C5 C14 C13 . . . . 179.7(3) ?
    C6 C5 C14 C13 . . . . 0.2(5) ?
    Mn1 O1 C15 O2 . . . . -10.6(7) ?
    Mn1 O1 C15 C16 . . . . 169.9(2) ?
    O2 C15 C16 C17 . . . . -179.0(4) ?
    O1 C15 C16 C17 . . . . 0.5(5) ?
    O2 C15 C16 C21 . . . . 2.4(5) ?
    O1 C15 C16 C21 . . . . -178.1(3) ?
    C21 C16 C17 O3 . . . . 174.9(4) ?
    C15 C16 C17 O3 . . . . -3.7(5) ?
    C21 C16 C17 C18 . . . . -1.6(5) ?
    C15 C16 C17 C18 . . . . 179.8(3) ?
    O3 C17 C18 C19 . . . . -175.6(4) ?
    C16 C17 C18 C19 . . . . 1.0(6) ?
    C17 C18 C19 C20 . . . . -0.2(7) ?
    C18 C19 C20 C21 . . . . 0.0(7) ?
    C19 C20 C21 O4 . . . . 178.7(5) ?
    C19 C20 C21 C16 . . . . -0.6(6) ?
    C17 C16 C21 O4 . . . . -177.9(4) ?
    C15 C16 C21 O4 . . . . 0.7(6) ?
    C17 C16 C21 C20 . . . . 1.4(5) ?
    C15 C16 C21 C20 . . . . -180.0(3) ?
    Mn1 O5 C22 O6 . . . . -0.1(4) ?
    Mn1 O5 C22 C23 . . . . -179.5(2) ?
    O6 C22 C23 C24 . . . . -2.1(5) ?
    O5 C22 C23 C24 . . . . 177.4(3) ?
    O6 C22 C23 C28 . . . . 179.4(3) ?
    O5 C22 C23 C28 . . . . -1.2(4) ?
    C28 C23 C24 O7 . . . . -179.5(4) ?
    C22 C23 C24 O7 . . . . 1.9(6) ?
    C28 C23 C24 C25 . . . . 0.7(5) ?
    C22 C23 C24 C25 . . . . -177.8(4) ?
    O7 C24 C25 C26 . . . . 179.7(6) ?
    C23 C24 C25 C26 . . . . -0.5(7) ?
    C24 C25 C26 C27 . . . . -1.0(9) ?
    C25 C26 C27 C28 . . . . 2.4(8) ?
    C26 C27 C28 C23 . . . . -2.1(6) ?
    C24 C23 C28 C27 . . . . 0.6(5) ?
    C22 C23 C28 C27 . . . . 179.2(3) ?
    N3 C30 C31 C32 . . . . -0.6 ?
    C29 C30 C31 C32 . . . . 179.5 ?
    C30 C31 C32 C33 . . . . 0.6 ?
    C31 C32 C33 C35 . . . . 179.2 ?
    C31 C32 C33 C34 . . . . -0.3 ?
    C32 C33 C34 N3 . . . . 0.0 ?
    C35 C33 C34 N3 . . . . -179.5 ?
    C32 C33 C34 C34' . . . . 179.6 ?
    C35 C33 C34 C34' . . . . 0.1 ?
    C32 C33 C35 C35' . . . . -179.3 ?
    C34 C33 C35 C35' . . . . 0.2 ?
    C31 C30 N3 C34 . . . . 0.3 ?
    C29 C30 N3 C34 . . . . -179.8 ?
    C33 C34 N3 C30 . . . . 0.0 ?
    C34' C34 N3 C30 . . . . -179.6 ?
    N3' C30' C31' C32' . . . . 0.1 ?
    C29' C30' C31' C32' . . . . 179.9 ?
    C30' C31' C32' C33' . . . . 0.2 ?
    C31' C32' C33' C35' . . . . -180.0 ?
    C31' C32' C33' C34' . . . . -0.3 ?
    C32' C33' C34' N3' . . . . 0.1 ?
    C35' C33' C34' N3' . . . . 179.8 ?
    C32' C33' C34' C34 . . . . 179.2 ?
    C35' C33' C34' C34 . . . . -1.1 ?
    N3 C34 C34' N3' . . . . -0.9 ?
    C33 C34 C34' N3' . . . . 179.5 ?
    N3 C34 C34' C33' . . . . 180.0 ?
    C33 C34 C34' C33' . . . . 0.4 ?
    C33 C35 C35' C33' . . . . -1.0 ?
    C32' C33' C35' C35 . . . . -179.0 ?
    C34' C33' C35' C35 . . . . 1.4 ?
    C31' C30' N3' C34' . . . . -0.2 ?
    C29' C30' N3' C34' . . . . 179.9 ?
    C33' C34' N3' C30' . . . . 0.1 ?
    C34 C34' N3' C30' . . . . -179.0 ?
loop_
    _geom_hbond_atom_site_label_D
    _geom_hbond_atom_site_label_H
    _geom_hbond_atom_site_label_A
    _geom_hbond_site_symmetry_A
    _geom_hbond_distance_DH
    _geom_hbond_distance_HA
    _geom_hbond_distance_DA
    _geom_hbond_angle_DHA
    _geom_hbond_publ_flag
    O8 H2W N3' . 0.83 2.52 3.083(5) 126.5 yes
    O8 H2W N3 . 0.83 2.23 3.026(5) 160.4 yes
    O8 H1W O2 . 0.82 1.79 2.571(3) 158.7 yes
    O7 H7 O6 . 0.82 1.88 2.609(6) 147.3 yes
    O4 H4D O2 . 0.82 1.82 2.453(7) 132.6 yes
    O3 H3D O1 . 0.82 1.79 2.514(5) 146.1 yes
    C12 H12C O8 . 0.96 2.50 3.309(5) 142.0 yes
    O8 H2W N3 2_656 0.83 2.38 3.070(4) 140.9 yes
    O8 H2W N3' 2_656 0.83 2.30 3.013(6) 144.7 yes
    C6 H6 O6 7_556 0.93 2.57 3.450(5) 158.0 yes
data_global
_journal_date_recd_electronic     2008-11-07
_journal_date_accepted     2009-01-08
_journal_name_full     'Acta Crystallographica, Section E'
_journal_year     2009
_journal_volume     65
_journal_issue      2
_journal_page_first     m194
_journal_page_last     m195
_journal_paper_category     QM
_journal_coeditor_code     BH2207
_publ_contact_author_name     'Pei-Zheng Zhao^*^'
_publ_contact_author_address
;
College of Chemistry and Environmental Science
Henan Normal University
Xinxiang 453007
People's Republic of China
;
_publ_contact_author_email     pz_zhao@hotmail.com
_publ_contact_author_fax     '86 3733326544'
_publ_contact_author_phone     '86 3733326544'
_publ_section_title
;\
Aqua(2,9-dimethyl-1,10-phenanthroline-\k^2^<i>N</i>,<i>N</i>')bis(2-\
hydroxybenzoato-\k<i>O</i>)manganese(II) 2,9-dimethyl-1,10-phenanthroline
hemisolvate
;
loop_
    _publ_author_name
    _publ_author_footnote
    _publ_author_address
    "Zhao, Pei-Zheng" .
;
College of Chemistry and Environmental Science
Henan Normal University
Xinxiang 453007
People's Republic of China
;
    "Yan, Feng-Mei" .
;
Department of Chemistry and Chemical Engineering
Huanghuai University
Zhumadian 463000
People's Republic of China
;
    "Wang, Jian-Ge" .
;
Department of Chemistry
Luoyang Normal University
Luoyang 471022
People's Republic of China
;
_publ_section_synopsis     .
