# Supplementary material for: Aqua­(2,9-dimethyl-1,10-phenanthroline-κ2 N,N′)bis­(2-hydroxy­benzoato-κO)manganese(II) 2,9-dimethyl-1,10-phenanthroline hemisolvate
Source: Acta Crystallogr Sect E Struct Rep Online. 2009 Jan 14;65(Pt 2):m194–5. doi: 10.1107/S1600536809000981 (PMC2968132; doi:10.1107/S1600536809000981)
Supplement: Supplementary file 2 [file e-65-0m194-Isup2.hkl]

# 
# h,k,l, Fc-squared, Fo-squared, sigma(Fo-squared) and status flag 
# 
data_I
_shelx_title ' A in C2/c' 
_shelx_refln_list_code          4 
_shelx_F_calc_maximum      716.46 
_exptl_crystal_F_000      2736.00 
_reflns_d_resolution_high  0.8255 
 
loop_ 
 _symmetry_equiv_pos_as_xyz 
 'x, y, z' 
 '-x, y, -z+1/2' 
 'x+1/2, y+1/2, z' 
 '-x+1/2, y+1/2, -z+1/2' 
 '-x, -y, -z' 
 'x, -y, z-1/2' 
 '-x+1/2, -y+1/2, -z' 
 'x+1/2, -y+1/2, z-1/2' 
 
_cell_length_a    23.2250 
_cell_length_b    19.6902 
_cell_length_c    14.0225 
_cell_angle_alpha  90.000 
_cell_angle_beta   94.342 
_cell_angle_gamma  90.000 
 
_shelx_F_squared_multiplier     1.000 
 
loop_ 
 _refln_index_h 
 _refln_index_k 
 _refln_index_l 
 _refln_F_squared_calc 
 _refln_F_squared_meas 
 _refln_F_squared_sigma 
 _refln_observed_status 
   4   0   0   126304.69   114839.16   1119.25 o 
   6   0   0   513316.03   526735.31   7581.08 o 
   8   0   0     3007.97     3537.61     58.53 o 
  10   0   0     4729.37     5107.02     56.09 o 
  12   0   0    65893.07    69350.30    775.04 o 
  14   0   0      591.84      564.40     32.83 o 
  16   0   0     1209.76     1236.79     46.21 o 
  18   0   0     3865.11     3941.15    109.59 o 
  20   0   0     1413.26     1370.15     57.69 o 
  22   0   0      538.51      583.57     43.54 o 
  24   0   0      157.96      171.02     32.28 o 
  26   0   0        8.93        3.71     53.46 o 
  28   0   0       42.35       51.34     31.42 o 
   3   1   0    14215.18    16262.96    131.97 o 
   5   1   0    12830.55    14147.04    107.54 o 
   7   1   0      390.65      773.84     32.32 o 
   9   1   0    26357.47    26079.44    172.17 o 
  11   1   0        2.53       -0.47      4.42 o 
  13   1   0     5589.22     5953.52    116.71 o 
  15   1   0     2028.10     1949.71     39.15 o 
  17   1   0      343.65      421.76     37.89 o 
  19   1   0      158.52      174.52     19.98 o 
  21   1   0      844.06      871.56     34.72 o 
  23   1   0       64.09       53.11     18.33 o 
  25   1   0      243.90      278.73     26.64 o 
  27   1   0       72.38      115.03     24.00 o 
   2   2   0    10986.05    12153.41    126.93 o 
   4   2   0     6426.14     5686.52     42.40 o 
   6   2   0   147769.98   150143.63    866.94 o 
   8   2   0    15593.24    15824.95     98.13 o 
  10   2   0     1116.78      930.61     20.16 o 
  12   2   0       16.20       -5.69     12.68 o 
  14   2   0       81.21      100.48     16.58 o 
  16   2   0      102.92      125.99     16.62 o 
  18   2   0      436.42      405.58     23.50 o 
  20   2   0      696.41      547.30     27.96 o 
  22   2   0      300.43      293.20     24.54 o 
  24   2   0       74.75       82.26     19.96 o 
  26   2   0       77.58       94.87     22.87 o 
   1   3   0    33788.11    31893.75    196.26 o 
   3   3   0    16037.29    17904.35    134.40 o 
   5   3   0     1090.17     1023.80     21.68 o 
   7   3   0     6360.77     6632.33     47.23 o 
   9   3   0     1050.91     1129.84     15.85 o 
  11   3   0     1587.38     1774.55     21.50 o 
  13   3   0     2688.55     2670.93     28.73 o 
  15   3   0      145.50      118.91     14.28 o 
  17   3   0        8.21       17.72     12.83 o 
  19   3   0      159.40      171.29     19.38 o 
  21   3   0       93.61       75.42     18.85 o 
  23   3   0       30.90       24.99     17.36 o 
  25   3   0       27.69      -11.56     17.45 o 
  27   3   0        1.23      -22.98     20.99 o 
   0   4   0      581.28      356.46     11.42 o 
   2   4   0     5030.50     6172.15     41.43 o 
   4   4   0     5930.47     6470.49     44.69 o 
   6   4   0     2444.78     2314.85     22.58 o 
   8   4   0      416.61      391.35     10.20 o 
  10   4   0     1653.32     1521.79     20.00 o 
  12   4   0      979.36      967.07     18.69 o 
  14   4   0      250.89      266.77     12.86 o 
  16   4   0      229.80      245.96     18.19 o 
  18   4   0      224.72      265.11     20.58 o 
  20   4   0       60.28       47.43     21.45 o 
  22   4   0        2.18        2.87     15.58 o 
  24   4   0       49.81       81.40     20.18 o 
  26   4   0        8.08      -26.14     17.43 o 
   1   5   0     3558.92     2212.16     20.31 o 
   3   5   0     4993.68     5886.14     42.00 o 
   5   5   0      172.61      191.28      7.18 o 
   7   5   0      480.78      378.34     13.53 o 
   9   5   0     8296.60     8630.67     62.62 o 
  11   5   0      232.78      151.66      8.37 o 
  13   5   0     2525.66     2415.72     32.04 o 
  15   5   0     1867.79     2168.86     41.98 o 
  17   5   0      404.65      370.83     21.66 o 
  19   5   0       80.65       82.57     17.74 o 
  21   5   0      603.65      621.28     31.71 o 
  23   5   0       12.48        3.71     25.69 o 
  25   5   0      149.37      208.15     33.72 o 
  27   5   0       73.02      114.43     23.62 o 
   0   6   0    70139.57    74357.27    742.56 o 
   2   6   0    29969.86    31721.40    183.24 o 
   4   6   0        7.02       26.96      4.67 o 
   6   6   0      780.84     1183.18     17.14 o 
   8   6   0     2210.48     2033.30     23.94 o 
  10   6   0      579.98      556.13     21.68 o 
  12   6   0     4325.89     4246.65     44.11 o 
  14   6   0      118.84      180.83     13.22 o 
  16   6   0      438.78      318.73     20.19 o 
  18   6   0     2291.92     2392.00     48.84 o 
  20   6   0     1016.48      877.91     38.86 o 
  22   6   0      317.21      317.77     25.63 o 
  24   6   0      278.13      245.07     25.37 o 
  26   6   0       14.69       23.11     19.64 o 
   1   7   0      607.44      463.10     11.08 o 
   3   7   0      595.14      990.76     15.48 o 
   5   7   0      216.59      204.38      8.38 o 
   7   7   0     1081.41     1059.18     17.89 o 
   9   7   0     1254.44     1134.53     19.54 o 
  11   7   0       82.37       70.77      8.24 o 
  13   7   0     7802.15     7993.61     65.09 o 
  15   7   0      403.86      358.90     20.48 o 
  17   7   0        2.66      -10.74     12.81 o 
  19   7   0      552.52      584.30     28.70 o 
  21   7   0      299.73      304.21     28.94 o 
  23   7   0       29.17       23.19     18.64 o 
  25   7   0      183.56      173.73     24.38 o 
   0   8   0    48460.12    52088.75    419.06 o 
   2   8   0       26.61      107.44      7.69 o 
   4   8   0        0.17       -7.63      5.09 o 
   6   8   0    12456.23    13971.56     93.32 o 
   8   8   0       17.76       -4.96      6.19 o 
  10   8   0     1394.11     1355.09     37.57 o 
  12   8   0      712.45      734.88     31.72 o 
  14   8   0      690.44      742.25     28.26 o 
  16   8   0       71.14       64.94     15.35 o 
  18   8   0        5.21       -3.55     13.99 o 
  20   8   0      229.91      205.81     22.04 o 
  22   8   0        1.28      -10.48     16.14 o 
  24   8   0       63.08       50.78     21.99 o 
  26   8   0       11.72      -16.74     19.06 o 
   1   9   0     4648.02     5789.18     47.62 o 
   3   9   0    30121.34    32863.92    195.26 o 
   5   9   0     1308.08     1691.27     23.14 o 
   7   9   0     5067.83     5904.06     50.35 o 
   9   9   0     2866.01     3063.08     34.68 o 
  11   9   0       45.10       42.32      8.78 o 
  13   9   0     3704.59     3971.47     43.30 o 
  15   9   0     1696.92     1772.80     33.80 o 
  17   9   0      177.63       94.45     17.31 o 
  19   9   0      661.32      646.39     30.04 o 
  21   9   0      111.55       95.83     19.42 o 
  23   9   0        0.31       -2.65     19.75 o 
  25   9   0       52.08       54.02     24.09 o 
   0  10   0     9270.91     9209.06     95.25 o 
   2  10   0      205.94      326.85     15.54 o 
   4  10   0     1295.95     1252.88     20.60 o 
   6  10   0     1709.66     1374.22     22.02 o 
   8  10   0     1730.66     1697.33     25.80 o 
  10  10   0     5957.32     6428.36     56.77 o 
  12  10   0     2367.55     2370.13     32.89 o 
  14  10   0      264.48      263.23     16.32 o 
  16  10   0     4143.43     3922.69     61.80 o 
  18  10   0      355.20      493.19     26.51 o 
  20  10   0      191.00      127.32     19.93 o 
  22  10   0      298.01      233.55     24.53 o 
  24  10   0       68.58       88.27     25.73 o 
   1  11   0    14389.67    13955.99     95.58 o 
   3  11   0    13624.43    13006.63     90.98 o 
   5  11   0     1144.01      835.29     18.40 o 
   7  11   0     1836.58     1413.80     23.82 o 
   9  11   0     5189.11     5211.08     50.26 o 
  11  11   0     2949.30     2685.59     35.13 o 
  13  11   0     2750.85     2779.03     38.41 o 
  15  11   0     4420.17     4310.99     56.83 o 
  17  11   0      290.87      306.04     21.86 o 
  19  11   0      221.25      142.83     23.18 o 
  21  11   0      404.49      435.63     33.20 o 
  23  11   0       13.30       28.53     21.57 o 
   0  12   0     5304.67     6337.51     76.91 o 
   2  12   0     3519.64     3320.17     36.24 o 
   4  12   0       12.61       25.11     10.36 o 
   6  12   0     3839.86     3835.15     40.96 o 
   8  12   0      356.10      330.66     13.82 o 
  10  12   0     1074.46     1203.00     27.08 o 
  12  12   0     3499.93     3391.53     42.24 o 
  14  12   0      431.60      528.80     21.44 o 
  16  12   0      883.69      800.32     35.76 o 
  18  12   0     1173.21      978.45     41.93 o 
  20  12   0        0.72        4.98     19.93 o 
  22  12   0       71.38       70.98     47.10 o 
  24  12   0      106.20      144.62     28.31 o 
   1  13   0     1879.21     1989.98     44.99 o 
   3  13   0      916.38      953.67     23.39 o 
   5  13   0       10.09       28.11      8.23 o 
   7  13   0      141.29      227.14     12.58 o 
   9  13   0      511.48      452.55     18.49 o 
  11  13   0      199.73      274.07     18.46 o 
  13  13   0      195.95      145.15     14.63 o 
  15  13   0       60.79       74.57     16.02 o 
  17  13   0        7.51       22.61     18.41 o 
  19  13   0        0.11       -7.92     18.09 o 
  21  13   0       33.54       12.06     21.41 o 
  23  13   0        3.58      -11.95     27.78 o 
   0  14   0        1.62       -2.58     12.01 o 
   2  14   0     2929.99     3435.12     39.66 o 
   4  14   0     1060.33      975.15     21.83 o 
   6  14   0       16.41       -4.51      9.42 o 
   8  14   0      101.12      109.18     12.95 o 
  10  14   0        4.54       15.69     11.33 o 
  12  14   0      964.20      979.64     27.81 o 
  14  14   0       49.11       35.08     14.66 o 
  16  14   0        3.13       13.06     17.52 o 
  18  14   0       51.45       51.86     20.28 o 
  20  14   0       63.74       98.01     33.41 o 
  22  14   0       12.21       -7.90     28.34 o 
   1  15   0      805.55     1073.35     27.73 o 
   3  15   0      469.00      330.64     17.05 o 
   5  15   0     1158.35     1187.62     28.28 o 
   7  15   0      226.02      281.89     16.76 o 
   9  15   0      921.88      948.21     26.97 o 
  11  15   0      370.29      298.38     18.12 o 
  13  15   0      205.44      357.65     19.51 o 
  15  15   0      901.81     1109.23     47.24 o 
  17  15   0      236.90      293.28     48.38 o 
  19  15   0       67.05      108.76     45.17 o 
  21  15   0      220.12      212.17     39.12 o 
   0  16   0      352.23      334.57     27.74 o 
   2  16   0      484.71      544.63     24.00 o 
   4  16   0      437.11      501.86     20.24 o 
   6  16   0      874.86      657.58     24.70 o 
   8  16   0     1358.52     1301.73     34.00 o 
  10  16   0     1632.73     1920.03     42.00 o 
  12  16   0     1203.86     1341.48     32.98 o 
  14  16   0       73.98       71.72     31.48 o 
  16  16   0      425.40      425.15     42.50 o 
  18  16   0       39.41        9.08     26.87 o 
  20  16   0       57.98       94.05     33.45 o 
   1  17   0      801.13      659.02     30.86 o 
   3  17   0     4541.61     4480.59     63.99 o 
   5  17   0     2299.43     2088.18     43.81 o 
   7  17   0       67.61       69.39     14.04 o 
   9  17   0     2394.31     2284.17     47.11 o 
  11  17   0      264.88      277.92     21.44 o 
  13  17   0      700.77      689.95     30.03 o 
  15  17   0      495.35      515.60     33.62 o 
  17  17   0       23.14       10.52     25.55 o 
  19  17   0      143.57      126.70     53.99 o 
   0  18   0      277.44      448.47     51.59 o 
   2  18   0        0.61       12.73     20.22 o 
   4  18   0       16.94       -1.01     13.86 o 
   6  18   0       36.84       55.59     18.81 o 
   8  18   0        9.74        9.22     16.93 o 
  10  18   0       44.67       56.12     18.61 o 
  12  18   0      402.63      540.63     27.73 o 
  14  18   0      113.42      129.04     23.41 o 
  16  18   0      195.41      248.02     35.91 o 
  18  18   0       38.08       63.00     55.87 o 
   1  19   0       33.08       10.16     18.52 o 
   3  19   0        0.14        3.61     17.06 o 
   5  19   0      212.00      279.01     37.92 o 
   7  19   0       46.66       31.29     19.72 o 
   9  19   0       53.32       34.36     18.82 o 
  11  19   0       10.84       12.08     18.46 o 
  13  19   0       65.55       32.19     24.76 o 
  15  19   0       54.42      134.66     30.01 o 
   0  20   0     1424.52     1411.86     79.65 o 
   2  20   0      162.34      221.37     29.67 o 
   4  20   0      573.75      668.63     36.58 o 
   6  20   0      967.70      923.89     40.80 o 
   8  20   0      186.03      107.87     31.22 o 
  10  20   0       46.66       41.72     19.55 o 
  12  20   0      272.40      193.15     31.73 o 
  14  20   0      130.91      142.36     30.62 o 
   1  21   0      187.05      248.93     33.27 o 
   3  21   0      535.39      458.50     38.71 o 
   5  21   0       71.58      101.04     28.35 o 
   7  21   0      116.46       86.83     26.55 o 
   9  21   0      241.74      182.15     25.19 o 
  11  21   0       28.24       20.65     21.72 o 
  13  21   0      171.48      160.61     32.70 o 
   0  22   0      949.09     1025.89     74.84 o 
   2  22   0       20.23       35.28     25.71 o 
   4  22   0      459.97      473.90     54.53 o 
   6  22   0      474.35      477.96     41.39 o 
   8  22   0      186.92      221.93     35.55 o 
  10  22   0      155.58      184.52     32.04 o 
   1  23   0      109.02      152.68     30.34 o 
   3  23   0      338.22      326.15     39.56 o 
   5  23   0       45.43       30.96     30.20 o 
   7  23   0        2.04      -25.07     28.60 o 
 -27   1   1        4.44       33.39     21.51 o 
 -25   1   1      469.48      399.81     29.76 o 
 -23   1   1        4.25      -11.29     20.91 o 
 -21   1   1       29.25       39.89     16.97 o 
 -19   1   1     7270.49     7391.87     92.16 o 
 -17   1   1       48.58       70.41     15.03 o 
 -15   1   1      183.16      168.07     15.98 o 
 -13   1   1   111841.49   118301.23   1193.68 o 
 -11   1   1      137.35      160.66      8.05 o 
  -9   1   1    12782.72    11963.70     78.36 o 
  -7   1   1   493187.53   484926.25   2752.09 o 
  -5   1   1    14926.51    16349.10     97.27 o 
  -3   1   1     2549.53     2072.09     20.40 o 
   3   1   1     1230.25      898.06     14.35 o 
   5   1   1    22570.63    26332.20    239.68 o 
   7   1   1      761.35      764.55     36.43 o 
   9   1   1     8555.63     8982.94     82.50 o 
  11   1   1       63.60      112.67     11.45 o 
  13   1   1      180.34      126.22     13.52 o 
  15   1   1      648.38      608.98     24.11 o 
  17   1   1        0.98      -15.82     16.51 o 
  19   1   1       76.34       39.71     16.32 o 
  21   1   1      362.79      379.81     25.96 o 
  23   1   1       10.19       29.22     17.83 o 
  25   1   1       12.08       -0.27     17.56 o 
  27   1   1       31.07       22.76     20.20 o 
 -28   2   1       40.09       32.02     21.31 o 
 -26   2   1        2.20       -3.80     19.00 o 
 -24   2   1      423.30      417.69     28.89 o 
 -22   2   1      658.15      701.88     54.63 o 
 -20   2   1      555.47      484.29     39.51 o 
 -18   2   1     4930.74     4832.80     82.72 o 
 -16   2   1     4057.88     3752.05     56.31 o 
 -14   2   1        1.26       14.06     11.53 o 
 -12   2   1    24548.08    24434.66    150.69 o 
 -10   2   1    15253.34    16480.05    109.64 o 
  -8   2   1       22.81        4.41      4.52 o 
  -6   2   1     4168.12     4057.29     38.09 o 
  -4   2   1     7781.16     8575.17     54.20 o 
  -2   2   1     6399.37     6503.64     50.75 o 
   0   2   1    18468.54    21532.16    152.70 o 
   2   2   1    35110.84    38755.78    239.67 o 
   4   2   1        8.63       26.52      5.27 o 
   6   2   1     1996.71     1893.74     21.14 o 
   8   2   1    24320.95    24617.09    231.47 o 
  10   2   1     1989.99     2428.33     28.16 o 
  12   2   1     2489.24     2380.50     38.98 o 
  14   2   1      919.97      914.69     27.63 o 
  16   2   1     1639.84     1534.52     36.37 o 
  18   2   1     1369.31     1491.72     61.19 o 
  20   2   1     1029.04     1047.49     48.30 o 
  22   2   1      102.92       77.75     18.76 o 
  24   2   1      178.15      157.08     22.55 o 
  26   2   1        0.26       -6.61     17.69 o 
 -27   3   1      117.42      154.16     24.79 o 
 -25   3   1      167.40      181.99     23.89 o 
 -23   3   1        3.73       -0.29     16.76 o 
 -21   3   1      454.45      479.06     38.43 o 
 -19   3   1       83.95      101.88     19.15 o 
 -17   3   1      426.10      339.10     21.11 o 
 -15   3   1     5825.28     5499.01     69.99 o 
 -13   3   1       30.38       22.06     10.91 o 
 -11   3   1     1820.78     1789.80     22.68 o 
  -9   3   1    15859.51    15653.34    134.27 o 
  -7   3   1     2759.11     3590.64     43.47 o 
  -5   3   1     1025.08     1449.90     17.54 o 
  -3   3   1     1453.06     1125.41     13.92 o 
  -1   3   1    20807.53    24151.87    196.23 o 
   1   3   1     6341.96     7917.95     61.15 o 
   3   3   1       97.30      224.21      9.52 o 
   5   3   1    13013.04    12613.21     78.43 o 
   7   3   1       19.28        4.38      3.72 o 
   9   3   1    15182.50    14304.02     91.79 o 
  11   3   1     3189.14     3156.64    109.22 o 
  13   3   1     2586.47     2549.08     32.52 o 
  15   3   1     5384.33     4805.34     64.24 o 
  17   3   1      708.52      722.78     28.25 o 
  19   3   1      680.47      818.30     31.75 o 
  21   3   1      966.73     1030.92     59.97 o 
  23   3   1       94.76       86.93     19.68 o 
  25   3   1       51.66       23.02     27.93 o 
  27   3   1       73.64       53.10     22.22 o 
 -26   4   1        0.48       30.42     24.46 o 
 -24   4   1       59.93       56.28     19.32 o 
 -22   4   1       41.38       60.78     19.18 o 
 -20   4   1      180.12      164.99     25.31 o 
 -18   4   1      332.10      252.72     20.32 o 
 -16   4   1     1498.68     1485.83     36.44 o 
 -14   4   1       10.58        7.32      6.59 o 
 -12   4   1     1498.79     1568.19     22.54 o 
 -10   4   1     1101.46     1167.16     18.13 o 
  -8   4   1      649.72      760.23     16.94 o 
  -6   4   1      104.03      166.52      6.64 o 
  -4   4   1     9343.44     9699.28     62.31 o 
  -2   4   1       64.72       30.10      4.75 o 
   0   4   1   209056.48   210732.94   1296.20 o 
   2   4   1    80522.06    88395.20    489.63 o 
   4   4   1       54.34       81.19      6.56 o 
   6   4   1       26.82       59.01      4.89 o 
   8   4   1     9604.34    12093.61    105.35 o 
  10   4   1     4089.99     4119.88     36.12 o 
  12   4   1     1131.69      990.15     16.57 o 
  14   4   1      513.58      552.84     24.23 o 
  16   4   1     2127.52     1993.77     41.85 o 
  18   4   1     1316.95     1390.78     38.43 o 
  20   4   1      153.58      183.45     21.40 o 
  22   4   1        2.60      -22.16     14.78 o 
  24   4   1       64.20       38.78     19.04 o 
  26   4   1        1.83        9.83     18.24 o 
 -27   5   1        3.17      -28.59     19.06 o 
 -25   5   1       10.26       16.52     19.34 o 
 -23   5   1        0.58      -18.10     16.05 o 
 -21   5   1      444.80      322.01     24.40 o 
 -19   5   1       27.44       15.07     15.25 o 
 -17   5   1      784.61      760.59     28.89 o 
 -15   5   1      211.85      191.95     12.88 o 
 -13   5   1       15.41       23.78      7.08 o 
 -11   5   1       57.30       37.80      6.61 o 
  -9   5   1      560.83      418.43     14.98 o 
  -7   5   1      376.28      410.72     10.60 o 
  -5   5   1     3374.39     3704.59     34.10 o 
  -3   5   1     4805.75     5288.28     38.48 o 
  -1   5   1    77448.03    82426.23    497.94 o 
   1   5   1     6659.80     6252.35     43.38 o 
   3   5   1    29875.54    30455.19    175.95 o 
   5   5   1      594.07      599.49     11.64 o 
   7   5   1      795.95      945.31     15.56 o 
   9   5   1     2119.72     2065.52     23.89 o 
  11   5   1     3040.34     3086.59     31.50 o 
  13   5   1     1398.83     1378.81     25.08 o 
  15   5   1      154.66      142.24     15.29 o 
  17   5   1      326.86      315.06     23.56 o 
  19   5   1      612.51      648.37     29.17 o 
  21   5   1       98.96       68.47     19.54 o 
  23   5   1        0.02      -21.85     14.57 o 
  25   5   1       10.10      -14.36     17.82 o 
  27   5   1        8.88      -16.00     19.27 o 
 -26   6   1       14.03        0.41     31.33 o 
 -24   6   1       83.30       79.36     20.89 o 
 -22   6   1      305.59      304.79     24.92 o 
 -20   6   1        8.34        2.45     15.23 o 
 -18   6   1       88.95      142.11     18.61 o 
 -16   6   1      204.26      178.48     17.34 o 
 -14   6   1      197.89      190.09     13.59 o 
 -12   6   1       51.59       66.25      8.02 o 
 -10   6   1       19.16        6.77      5.86 o 
  -8   6   1     3085.98     3166.85     31.27 o 
  -6   6   1      609.60     1165.96     27.21 o 
  -4   6   1     1426.21     1075.00     16.49 o 
  -2   6   1     4442.02     4961.53     37.45 o 
   0   6   1    21917.41    24995.47    152.09 o 
   2   6   1    13273.47    13446.31     84.72 o 
   4   6   1     1263.34     1330.48     18.57 o 
   6   6   1     2052.42     2427.15     25.56 o 
   8   6   1      900.80     1109.43     17.99 o 
  10   6   1     1791.52     1564.36     22.12 o 
  12   6   1       12.63        7.25      6.51 o 
  14   6   1      327.72      287.10     19.14 o 
  16   6   1       11.32        4.93     12.25 o 
  18   6   1      379.03      379.47     23.82 o 
  20   6   1      314.20      363.32     25.53 o 
  22   6   1      132.63      116.80     26.77 o 
  24   6   1       55.99       27.23     19.03 o 
  26   6   1        0.04      -30.68     20.45 o 
 -25   7   1      266.67      304.66     27.49 o 
 -23   7   1       17.35       23.16     17.49 o 
 -21   7   1     1303.23     1391.55     46.45 o 
 -19   7   1      596.28      716.12     31.26 o 
 -17   7   1      102.93       62.01     16.20 o 
 -15   7   1     1424.26     1376.56     29.83 o 
 -13   7   1     2152.35     2248.10     29.99 o 
 -11   7   1      496.80      604.99     16.04 o 
  -9   7   1    12411.45    12622.11     87.27 o 
  -7   7   1      258.65      297.99     11.37 o 
  -5   7   1     5356.38     5495.57     43.57 o 
  -3   7   1      581.89      539.53     18.47 o 
  -1   7   1    63968.11    65681.89    368.00 o 
   1   7   1     5407.33     5860.43     44.16 o 
   3   7   1    31530.23    30646.73    180.02 o 
   5   7   1     2016.21     1891.53     22.56 o 
   7   7   1     4534.22     5140.76     43.77 o 
   9   7   1     7960.77     7289.48     57.72 o 
  11   7   1    10842.35    10947.65     80.07 o 
  13   7   1     1335.19     1172.05     25.60 o 
  15   7   1     2615.28     2364.02     44.98 o 
  17   7   1     1016.10      779.63     30.15 o 
  19   7   1      215.14      238.15     21.86 o 
  21   7   1      894.49     1019.83     49.85 o 
  23   7   1      133.39      133.63     23.38 o 
  25   7   1      180.99      217.04     33.95 o 
 -26   8   1      163.61      183.90     29.10 o 
 -24   8   1       25.83       37.11     19.47 o 
 -22   8   1      615.84      645.81     31.41 o 
 -20   8   1      279.77      316.74     37.81 o 
 -18   8   1      610.09      580.26     27.06 o 
 -16   8   1     3182.77     3303.40     59.88 o 
 -14   8   1      849.89      830.87     20.51 o 
 -12   8   1     7434.47     7962.20     65.43 o 
 -10   8   1    14476.30    14646.10    100.83 o 
  -8   8   1       49.29       42.85      6.99 o 
  -6   8   1    10341.01    11268.13     78.16 o 
  -4   8   1    11106.33    11201.47     76.06 o 
  -2   8   1     5479.37     4824.25     39.58 o 
   0   8   1    79207.99    86230.76    590.08 o 
   2   8   1     5535.52     5336.00     51.95 o 
   4   8   1     7740.56     8062.00     63.83 o 
   6   8   1    33533.87    32999.96    196.92 o 
   8   8   1    13934.12    14139.55     96.39 o 
  10   8   1     6518.91     6268.65     57.38 o 
  12   8   1    10984.62    10287.35     88.53 o 
  14   8   1      116.44       98.30     12.08 o 
  16   8   1     1126.17     1244.23     35.41 o 
  18   8   1     1979.18     2017.67     47.45 o 
  20   8   1      284.45      325.23     25.27 o 
  22   8   1      231.55      192.23     23.61 o 
  24   8   1      238.92      246.35     26.71 o 
  26   8   1        2.97      -30.31     35.65 o 
 -25   9   1      106.38      139.43     37.78 o 
 -23   9   1      107.98      128.32     25.64 o 
 -21   9   1      105.82      161.83     28.70 o 
 -19   9   1        2.49        4.71     15.17 o 
 -17   9   1       15.72       -5.59     13.86 o 
 -15   9   1        6.33        2.63     10.51 o 
 -13   9   1     3037.48     2837.89     35.82 o 
 -11   9   1      199.62      232.65     12.17 o 
  -9   9   1    10601.61    10846.28     79.95 o 
  -7   9   1     3427.58     3582.91     36.24 o 
  -5   9   1      146.05      160.93      8.77 o 
  -3   9   1     8083.15     8612.07     62.87 o 
  -1   9   1    19726.77    19502.88    122.14 o 
   1   9   1    16751.46    17951.21    114.01 o 
   3   9   1    31134.56    32996.91    196.39 o 
   5   9   1      123.05      125.32      8.85 o 
   7   9   1     2093.86     2360.06     29.18 o 
   9   9   1    10407.95     9740.16     74.30 o 
  11   9   1       48.31       66.86      9.35 o 
  13   9   1     3794.32     3534.54     40.56 o 
  15   9   1      872.27      994.27     43.67 o 
  17   9   1       79.04      137.96     19.14 o 
  19   9   1      111.32      135.83     21.08 o 
  21   9   1      807.76      801.14     34.62 o 
  23   9   1        9.27      -18.42     16.93 o 
  25   9   1      134.15      137.95     24.39 o 
 -24  10   1       33.79        2.35     28.68 o 
 -22  10   1       21.92       51.79     20.63 o 
 -20  10   1      133.28      163.13     24.99 o 
 -18  10   1      443.12      407.20     31.87 o 
 -16  10   1       54.98       46.10     15.64 o 
 -14  10   1      282.73      248.56     13.90 o 
 -12  10   1     1345.93     1231.54     24.39 o 
 -10  10   1      685.53      563.80     17.89 o 
  -8  10   1      173.78       91.15     10.12 o 
  -6  10   1     1226.65     1094.73     19.93 o 
  -4  10   1      123.02      108.05      8.39 o 
  -2  10   1     3382.24     4060.01     38.03 o 
   0  10   1    15248.92    15814.57    103.90 o 
   2  10   1     5348.08     5635.67     47.64 o 
   4  10   1     4559.78     4647.00     42.62 o 
   6  10   1       37.24       37.47      7.81 o 
   8  10   1     2158.12     1800.50     26.79 o 
  10  10   1        3.40       29.91      8.63 o 
  12  10   1      224.57      256.92     13.50 o 
  14  10   1      489.74      510.27     20.33 o 
  16  10   1      237.32      290.83     24.46 o 
  18  10   1      296.43      366.98     30.02 o 
  20  10   1      286.03      276.25     24.69 o 
  22  10   1      112.49      101.91     20.83 o 
  24  10   1       26.08       13.04     18.75 o 
 -23  11   1        2.35        7.60     21.04 o 
 -21  11   1        4.47      -20.37     18.80 o 
 -19  11   1        0.09       -5.22     18.40 o 
 -17  11   1      207.27      158.60     23.52 o 
 -15  11   1      100.13      163.45     23.57 o 
 -13  11   1     1448.88     1488.32     27.92 o 
 -11  11   1      509.29      435.97     16.16 o 
  -9  11   1      196.15      166.85     11.08 o 
  -7  11   1       72.04       56.50      8.00 o 
  -5  11   1      750.64      617.26     16.10 o 
  -3  11   1     1192.64      894.66     17.97 o 
  -1  11   1       69.44       37.60      7.42 o 
   1  11   1     3988.45     4188.57     40.44 o 
   3  11   1     2278.32     2081.32     27.45 o 
   5  11   1      184.65      160.56     12.55 o 
   7  11   1      464.19      384.31     13.94 o 
   9  11   1        1.48       -1.78      8.03 o 
  11  11   1       58.77       60.97     11.47 o 
  13  11   1      911.05     1036.74     23.70 o 
  15  11   1        0.69        6.70     13.73 o 
  17  11   1       14.15       10.19     14.96 o 
  19  11   1        5.16       14.73     15.81 o 
  21  11   1        2.17       23.24     17.50 o 
  23  11   1        0.02       17.88     21.26 o 
 -24  12   1       69.78       88.47     35.00 o 
 -22  12   1      107.73      132.79     52.66 o 
 -20  12   1       15.70       23.68     19.70 o 
 -18  12   1        2.85      -11.92     16.86 o 
 -16  12   1       59.21       30.89     14.76 o 
 -14  12   1       51.13       71.89     12.98 o 
 -12  12   1      197.18      174.52     14.53 o 
 -10  12   1       19.78        9.91      9.93 o 
  -8  12   1      296.05      224.23     22.05 o 
  -6  12   1     1499.39     1403.18     23.62 o 
  -4  12   1      312.55      233.05     10.95 o 
  -2  12   1      422.19      386.40     16.38 o 
   0  12   1      342.39      507.89     15.44 o 
   2  12   1      315.54      416.11     14.08 o 
   4  12   1      648.44      692.43     18.01 o 
   6  12   1     1780.58     2067.80     29.41 o 
   8  12   1       54.19       44.48      9.53 o 
  10  12   1      491.35      361.74     15.27 o 
  12  12   1      207.32      166.07     12.95 o 
  14  12   1        1.53      -12.62     11.67 o 
  16  12   1       74.97       93.54     17.04 o 
  18  12   1       58.01       62.25     17.88 o 
  20  12   1        1.01      -14.28     19.09 o 
  22  12   1      106.36       88.69     24.28 o 
  24  12   1       99.89      190.18     29.51 o 
 -23  13   1        5.54       30.99     30.13 o 
 -21  13   1      381.94      418.01     42.64 o 
 -19  13   1      249.44      328.32     38.00 o 
 -17  13   1      184.20      156.27     22.81 o 
 -15  13   1       90.84       97.91     16.42 o 
 -13  13   1      533.76      535.63     22.19 o 
 -11  13   1      237.76      322.04     26.44 o 
  -9  13   1     2181.82     1807.83     32.88 o 
  -7  13   1     1710.85     1958.25     32.97 o 
  -5  13   1      220.35      221.67     13.73 o 
  -3  13   1     8209.82     8207.23     66.92 o 
  -1  13   1     9330.60     9462.69     73.83 o 
   1  13   1     1626.14     1653.35     37.77 o 
   3  13   1     7669.68     8389.57     68.56 o 
   5  13   1     3212.18     3219.76     37.88 o 
   7  13   1       28.91        9.65      8.52 o 
   9  13   1     1645.00     1620.80     31.11 o 
  11  13   1      587.48      594.71     19.75 o 
  13  13   1     1241.86     1038.71     25.54 o 
  15  13   1      250.67      339.40     35.05 o 
  17  13   1       94.93       54.47     23.17 o 
  19  13   1       84.04       41.44     25.52 o 
  21  13   1      457.82      568.60     55.64 o 
  23  13   1       35.40       51.97     24.22 o 
 -22  14   1      171.46      151.12     35.38 o 
 -20  14   1        1.93       -4.06     26.05 o 
 -18  14   1      109.21      136.11     46.78 o 
 -16  14   1      247.22      238.37     27.08 o 
 -14  14   1      493.33      501.85     24.59 o 
 -12  14   1     1168.10     1317.56     30.76 o 
 -10  14   1      675.53      690.80     23.48 o 
  -8  14   1       37.84       44.50     11.02 o 
  -6  14   1     1020.36     1016.77     25.22 o 
  -4  14   1      769.59      853.89     23.31 o 
  -2  14   1      206.54      263.41     17.28 o 
   0  14   1     6054.95     6199.94     63.04 o 
   2  14   1      218.34      294.23     13.92 o 
   4  14   1     1429.40     1397.31     28.83 o 
   6  14   1     2483.16     2695.31     35.98 o 
   8  14   1      782.20      908.39     22.90 o 
  10  14   1      973.90      692.72     23.80 o 
  12  14   1     1877.84     1985.28     37.22 o 
  14  14   1       79.14       96.34     16.48 o 
  16  14   1       91.47       90.27     25.85 o 
  18  14   1      482.69      510.69     34.35 o 
  20  14   1      494.01      562.90     37.91 o 
  22  14   1       28.16       24.14     22.12 o 
 -21  15   1      356.70      338.50     85.80 o 
 -19  15   1        0.72       -0.68     25.93 o 
 -17  15   1       76.82       74.27     27.40 o 
 -15  15   1      461.94      523.62     31.80 o 
 -13  15   1      472.36      420.69     24.04 o 
 -11  15   1        7.41        4.13     14.04 o 
  -9  15   1     1191.03     1405.56     33.48 o 
  -7  15   1      145.55       85.50     12.85 o 
  -5  15   1     2997.05     3419.96     49.22 o 
  -3  15   1     2011.57     2372.17     38.07 o 
  -1  15   1     6797.72     6599.53     67.37 o 
   1  15   1     1043.73      924.92     25.47 o 
   3  15   1     6537.15     7074.96     70.69 o 
   5  15   1      292.22      148.12     12.56 o 
   7  15   1      288.75      364.52     18.13 o 
   9  15   1      543.45      464.88     20.57 o 
  11  15   1      335.88      435.65     21.38 o 
  13  15   1      158.64      139.59     15.56 o 
  15  15   1        5.39       11.65     18.41 o 
  17  15   1      288.82      281.50     28.87 o 
  19  15   1      429.06      399.75     32.86 o 
  21  15   1       57.81      -11.18     28.28 o 
 -20  16   1        3.45      -20.59     27.56 o 
 -18  16   1        0.12       -3.16     25.41 o 
 -16  16   1       47.13       41.32     21.38 o 
 -14  16   1       24.27       15.35     15.34 o 
 -12  16   1        1.50       10.67     14.45 o 
 -10  16   1        0.53      -10.27     13.68 o 
  -8  16   1       12.38       21.60     16.84 o 
  -6  16   1     2843.70     3029.78     51.76 o 
  -4  16   1     1018.48      975.17     27.65 o 
  -2  16   1      231.75      187.81     15.36 o 
   0  16   1       12.20       -2.30     10.64 o 
   2  16   1      971.93      900.53     29.47 o 
   4  16   1       93.47       47.26     13.72 o 
   6  16   1      683.06      845.60     29.78 o 
   8  16   1      112.62      130.49     17.64 o 
  10  16   1      229.44      174.79     16.52 o 
  12  16   1       12.12       32.47     12.91 o 
  14  16   1      474.11      579.17     28.46 o 
  16  16   1       18.79        2.94     19.99 o 
  18  16   1        2.57       23.60     41.43 o 
  20  16   1       13.00       20.89     29.22 o 
 -19  17   1      120.66      126.46     53.99 o 
 -17  17   1      163.13      128.54     32.23 o 
 -15  17   1      450.28      389.55     30.80 o 
 -13  17   1       79.79       64.04     17.41 o 
 -11  17   1       97.54       37.11     16.48 o 
  -9  17   1      263.00      365.94     23.02 o 
  -7  17   1     1203.40     1022.08     33.79 o 
  -5  17   1        0.36       -4.98     15.90 o 
  -3  17   1     3444.59     3649.86     71.61 o 
  -1  17   1        2.86       26.49     13.62 o 
   1  17   1        0.71      -15.10     13.08 o 
   3  17   1     2570.25     2724.64     49.13 o 
   5  17   1      260.35      269.05     20.19 o 
   7  17   1      283.70      319.59     21.15 o 
   9  17   1      284.83      313.13     21.51 o 
  11  17   1        4.35       11.44     12.96 o 
  13  17   1      256.58      248.39     19.38 o 
  15  17   1      181.84      161.43     31.00 o 
  17  17   1       86.62       86.94     29.84 o 
  19  17   1       16.95       33.50     29.02 o 
 -18  18   1       62.60       84.54     30.96 o 
 -16  18   1      372.45      366.60     31.72 o 
 -14  18   1        0.19        3.17     18.40 o 
 -12  18   1      765.37      760.03     31.59 o 
 -10  18   1      835.71      871.83     32.84 o 
  -8  18   1       80.00       23.80     16.36 o 
  -6  18   1     1266.95     1015.42     38.74 o 
  -4  18   1     3091.34     3035.92     63.26 o 
  -2  18   1      373.68      300.38     25.50 o 
   0  18   1     1905.00     1594.46     54.74 o 
   2  18   1      965.15      834.20     36.81 o 
   4  18   1     2097.91     2076.55     44.87 o 
   6  18   1     4778.71     4739.61     68.41 o 
   8  18   1      271.47      348.38     22.58 o 
  10  18   1      429.86      290.57     21.97 o 
  12  18   1     1912.58     2073.11     54.28 o 
  14  18   1      294.62      228.17     32.48 o 
  16  18   1      382.36      385.98     56.67 o 
  18  18   1      297.29      377.88     42.46 o 
 -17  19   1       23.00       58.49     30.74 o 
 -15  19   1      511.57      465.05     34.53 o 
 -13  19   1      890.28     1010.25     46.22 o 
 -11  19   1        0.22       12.05     19.02 o 
  -9  19   1      792.63      985.25     40.88 o 
  -7  19   1     1769.79     1870.32     62.95 o 
  -5  19   1       81.49       56.46     20.14 o 
  -3  19   1     2486.32     2417.28     66.44 o 
  -1  19   1     1270.44     1245.19     42.49 o 
   1  19   1      425.98      361.36     27.30 o 
   3  19   1     2532.14     2613.62     59.88 o 
   5  19   1     1705.24     1671.55     49.20 o 
   7  19   1      461.35      398.69     27.86 o 
   9  19   1     2066.02     2156.66     54.97 o 
  11  19   1      377.45      345.97     27.62 o 
  13  19   1      495.56      527.40     39.69 o 
  15  19   1      991.69      915.76     73.24 o 
 -14  20   1       33.74       24.51     31.54 o 
 -12  20   1      206.22      190.92     30.23 o 
 -10  20   1      492.29      356.19     36.79 o 
  -8  20   1        0.10      -18.94     27.16 o 
  -6  20   1      441.35      422.33     29.77 o 
  -4  20   1      620.13      540.24     33.10 o 
  -2  20   1        0.13       -0.55     17.71 o 
   0  20   1      646.17      746.62     35.82 o 
   2  20   1      263.53      208.19     26.53 o 
   4  20   1      165.90      170.44     28.87 o 
   6  20   1      522.97      460.69     37.33 o 
   8  20   1      108.10       97.96     27.09 o 
  10  20   1      167.29      173.34     28.45 o 
  12  20   1      350.76      326.00     37.15 o 
  14  20   1       20.60       58.30     54.26 o 
 -13  21   1       42.94      -13.72     20.46 o 
 -11  21   1       13.65      -20.07     19.71 o 
  -9  21   1       59.12       23.35     21.51 o 
  -7  21   1       82.24       46.46     19.78 o 
  -5  21   1        1.10      -23.23     16.84 o 
  -3  21   1      491.86      371.70     31.29 o 
  -1  21   1      440.08      410.66     37.98 o 
   1  21   1       22.33        3.45     29.67 o 
   3  21   1      239.64      220.75     31.74 o 
   5  21   1      237.99      302.66     57.74 o 
   7  21   1       31.43       -0.26     22.29 o 
   9  21   1       56.16       83.37     27.47 o 
  11  21   1       41.32       41.79     25.26 o 
  13  21   1        2.18        3.74     36.35 o 
 -10  22   1       67.06       51.78     22.54 o 
  -8  22   1        3.60       25.44     20.85 o 
  -6  22   1      613.14      648.22     45.29 o 
  -4  22   1      221.36      198.58     41.97 o 
  -2  22   1        0.10        7.67     37.96 o 
   0  22   1      107.56       37.52     25.95 o 
   2  22   1      129.32       83.76     29.10 o 
   4  22   1        2.16       -4.67     54.26 o 
   6  22   1      304.47      286.39     35.82 o 
   8  22   1       76.59       73.98     27.69 o 
  10  22   1        0.06       -7.57     32.08 o 
  -7  23   1       12.06       -9.10     27.00 o 
  -5  23   1       21.22       10.96     24.57 o 
  -3  23   1       11.83       -7.44     24.81 o 
  -1  23   1        3.08      -13.28     23.62 o 
   1  23   1       13.98       -9.16     24.26 o 
   3  23   1       48.67       35.12     26.79 o 
   5  23   1       54.87      109.52     36.89 o 
   7  23   1       26.21       11.62     25.12 o 
 -28   0   2       56.23       59.35     33.71 o 
 -26   0   2     2057.37     2001.52    106.38 o 
 -24   0   2      110.86      108.47     30.83 o 
 -22   0   2     1531.44     1510.05     67.09 o 
 -20   0   2     8488.33     8413.06    145.53 o 
 -18   0   2     6243.93     6214.74    114.14 o 
 -16   0   2     7888.53     7071.66    117.45 o 
 -14   0   2    62776.27    65628.08    533.59 o 
 -12   0   2    13529.65    14058.19    134.03 o 
 -10   0   2    63705.53    64601.68    516.79 o 
  -8   0   2    81039.03    83273.88    752.16 o 
  -6   0   2      262.68      596.90     23.87 o 
  -4   0   2   105293.40   111073.06   1408.34 o 
  -2   0   2   118781.42   115187.22   1383.26 o 
   0   0   2   167299.61   167746.70   6790.42 o 
   2   0   2   163093.95   167346.48   1662.53 o 
   4   0   2    16781.02    17943.87    189.69 o 
   8   0   2    12567.80    12737.61    151.89 o 
  10   0   2        7.18      -13.39     10.73 o 
  12   0   2     2272.98     1985.24     90.08 o 
  14   0   2      827.37      820.96     37.16 o 
  16   0   2      311.88      318.65     39.56 o 
  18   0   2     2293.16     2044.77     63.85 o 
  20   0   2     2021.65     2062.79     68.21 o 
  22   0   2      287.23      241.22     34.02 o 
  24   0   2      673.56      805.40     51.41 o 
  26   0   2        3.04        3.57     26.39 o 
 -27   1   2        4.67       67.59     23.27 o 
 -25   1   2      578.76      628.93     48.77 o 
 -23   1   2      341.42      354.76     29.09 o 
 -21   1   2       35.16       85.37     19.34 o 
 -19   1   2      600.30      645.95     30.38 o 
 -17   1   2      943.89      817.52     29.51 o 
 -15   1   2      521.03      506.97     16.02 o 
 -13   1   2     9949.30     9226.87     69.77 o 
 -11   1   2      975.48     1139.90     18.57 o 
  -9   1   2     9231.67     9475.51     65.64 o 
  -7   1   2      258.99      466.20     20.81 o 
  -5   1   2    22596.48    26453.44    153.01 o 
  -3   1   2    13124.14    14494.60     94.67 o 
  -1   1   2    30684.01    29144.62    202.82 o 
   1   1   2      640.11      317.97      8.63 o 
   3   1   2    14643.43    15368.80    101.09 o 
   5   1   2      166.32      251.61     11.63 o 
   7   1   2       36.67       11.31      9.67 o 
   9   1   2    43460.92    39682.59    291.10 o 
  11   1   2      383.45      305.78     27.32 o 
  13   1   2     7598.62     7324.54     80.09 o 
  15   1   2     1603.85     1613.77     46.07 o 
  17   1   2      933.47      751.40     41.91 o 
  19   1   2       88.00       85.31     17.40 o 
  21   1   2     1619.10     1666.41     45.75 o 
  23   1   2       79.47       54.97     19.60 o 
  25   1   2       89.97       62.92     21.54 o 
  27   1   2       62.50       74.20     22.32 o 
 -28   2   2       21.43       38.04     22.77 o 
 -26   2   2      191.51      199.35     26.12 o 
 -24   2   2        2.20       19.32     18.03 o 
 -22   2   2      563.87      612.55     31.21 o 
 -20   2   2     5752.91     5389.36     78.11 o 
 -18   2   2      876.03      870.87     55.33 o 
 -16   2   2       10.39        9.61     12.25 o 
 -14   2   2     6226.76     7112.26     58.84 o 
 -12   2   2      730.35      761.23     25.98 o 
 -10   2   2     3620.73     4121.18     36.91 o 
  -8   2   2     2425.18     3012.04     28.36 o 
  -6   2   2    11207.85    12337.32     78.07 o 
  -4   2   2     1629.94     1397.49     15.78 o 
  -2   2   2     1868.69     1286.56     20.76 o 
   0   2   2    39040.69    38328.78    262.59 o 
   2   2   2    14657.27    17373.71    101.92 o 
   4   2   2     1129.64      994.64     12.25 o 
   6   2   2     3937.51     3545.60     33.01 o 
   8   2   2    14871.26    16312.32    164.36 o 
  10   2   2     2660.35     2658.99     39.35 o 
  12   2   2     7972.29     7566.50     80.10 o 
  14   2   2        5.37       24.14     10.53 o 
  16   2   2        8.78       15.78     12.33 o 
  18   2   2      245.80      189.89     19.24 o 
  20   2   2      709.46      671.05     30.62 o 
  22   2   2       83.45       35.00     17.90 o 
  24   2   2      158.22      161.61     22.77 o 
  26   2   2        0.21      -16.99     17.20 o 
 -27   3   2       15.77       22.17     20.86 o 
 -25   3   2       72.02       82.15     22.08 o 
 -23   3   2       25.83       10.76     20.22 o 
 -21   3   2       72.64       61.66     26.00 o 
 -19   3   2      210.02      189.44     24.36 o 
 -17   3   2       81.04       48.53     14.74 o 
 -15   3   2      872.69      946.96     20.21 o 
 -13   3   2      479.99      472.27     14.78 o 
 -11   3   2      565.61      546.16     26.38 o 
  -9   3   2      826.63      904.10     18.37 o 
  -7   3   2     3727.40     4028.37     33.59 o 
  -5   3   2     2156.51     2152.60     49.19 o 
  -3   3   2        3.58       13.15      4.69 o 
  -1   3   2       66.20       14.33      4.63 o 
   1   3   2     9543.11     7846.56     71.93 o 
   3   3   2       65.68      157.26      6.38 o 
   5   3   2     6287.68     5856.20     45.55 o 
   7   3   2      375.64      291.14      8.22 o 
   9   3   2     2051.34     1994.46     25.76 o 
  11   3   2      487.06      570.53     16.35 o 
  13   3   2      585.47      674.02     23.48 o 
  15   3   2      453.15      430.65     21.42 o 
  17   3   2       65.66       63.04     14.71 o 
  19   3   2      103.63       72.69     16.96 o 
  21   3   2       84.83       53.72     19.05 o 
  23   3   2        0.53      -18.00     15.85 o 
  25   3   2       21.44      -18.96     17.90 o 
  27   3   2        0.85        2.22     19.93 o 
 -26   4   2        8.21       12.11     19.49 o 
 -24   4   2       67.20       73.18     22.15 o 
 -22   4   2        4.40       10.16     16.82 o 
 -20   4   2      289.74      283.72     27.16 o 
 -18   4   2       15.32       -9.49     13.68 o 
 -16   4   2      852.09      800.84     28.33 o 
 -14   4   2        0.75       -1.78      6.63 o 
 -12   4   2      391.18      292.12     13.11 o 
 -10   4   2     1434.83     1297.44     19.71 o 
  -8   4   2     1175.73     1097.30     16.62 o 
  -6   4   2      288.63      200.04      7.47 o 
  -4   4   2     2771.99     2231.18     23.26 o 
  -2   4   2     1422.85     1537.35     33.61 o 
   0   4   2     7018.42     8220.71     66.99 o 
   2   4   2     2092.68     1684.92     19.48 o 
   4   4   2     5003.12     4861.13     36.85 o 
   6   4   2      166.46      241.97      7.88 o 
   8   4   2     5816.77     6021.13     55.78 o 
  10   4   2      774.71     1091.32     16.57 o 
  12   4   2      463.02      447.21     18.90 o 
  14   4   2       83.46      175.75     15.53 o 
  16   4   2      301.89      318.34     20.45 o 
  18   4   2       47.85       54.84     16.03 o 
  20   4   2        0.76        6.55     15.60 o 
  22   4   2       22.61      -12.19     17.01 o 
  24   4   2       19.67       43.11     19.97 o 
  26   4   2       16.50       -5.58     18.73 o 
 -27   5   2       41.30       27.80     21.44 o 
 -25   5   2      145.33      134.89     22.54 o 
 -23   5   2       19.76       10.28     16.89 o 
 -21   5   2      563.23      516.89     28.37 o 
 -19   5   2        8.33       25.62     15.75 o 
 -17   5   2       59.36       49.59     14.15 o 
 -15   5   2     1061.69     1070.80     25.74 o 
 -13   5   2     3589.55     3274.23     35.94 o 
 -11   5   2     1151.20     1214.28     20.31 o 
  -9   5   2     4527.60     4122.57     37.49 o 
  -7   5   2     1829.23     1750.79     20.87 o 
  -5   5   2     3896.28     3720.46     31.04 o 
  -3   5   2    10423.04     9576.79     69.02 o 
  -1   5   2     1926.82     2176.69     27.32 o 
   1   5   2     2129.70     2091.61     20.08 o 
   3   5   2     9035.98     9191.73     61.38 o 
   5   5   2     1029.81     1162.21     16.15 o 
   7   5   2      100.35      109.90      6.80 o 
   9   5   2     8754.74     8898.89     64.51 o 
  11   5   2     1440.45     1402.15     20.29 o 
  13   5   2     1056.31      878.85     26.70 o 
  15   5   2      669.26      761.36     27.41 o 
  17   5   2      178.68      137.49     16.90 o 
  19   5   2       81.87       93.19     18.67 o 
  21   5   2      548.45      599.53     30.85 o 
  23   5   2       89.30      104.61     21.23 o 
  25   5   2      178.46      172.87     24.62 o 
 -26   6   2       77.62      105.29     22.52 o 
 -24   6   2       97.64      140.18     21.90 o 
 -22   6   2      685.95      640.26     34.36 o 
 -20   6   2      225.39      166.32     20.31 o 
 -18   6   2     2195.93     2158.71     45.66 o 
 -16   6   2     2167.05     2082.59     35.39 o 
 -14   6   2       63.07       25.67      8.20 o 
 -12   6   2     3242.94     3026.86     34.07 o 
 -10   6   2     3733.63     3918.57     37.89 o 
  -8   6   2     1359.73     1204.02     28.35 o 
  -6   6   2     2582.87     2569.73     25.66 o 
  -4   6   2     9442.93     8397.13     80.25 o 
  -2   6   2     1900.26     1834.67     22.18 o 
   0   6   2    56265.34    61280.72    404.39 o 
   2   6   2    22668.99    22780.40    136.03 o 
   4   6   2        0.42       11.38      4.69 o 
   6   6   2     7325.86     6659.74     50.80 o 
   8   6   2     5446.03     5304.56     44.62 o 
  10   6   2      108.24      151.79     15.74 o 
  12   6   2     7182.35     7442.25     59.89 o 
  14   6   2       10.16       -3.00     10.72 o 
  16   6   2       62.78       59.85     22.06 o 
  18   6   2     1472.65     1363.13     39.09 o 
  20   6   2     1236.40     1201.28     39.01 o 
  22   6   2        7.01       16.65     17.82 o 
  24   6   2      403.37      405.04     30.33 o 
  26   6   2       18.64        7.94     20.64 o 
 -25   7   2      193.71      173.33     36.39 o 
 -23   7   2      232.62      204.78     23.83 o 
 -21   7   2        3.13        1.46     16.36 o 
 -19   7   2      184.92      192.43     20.67 o 
 -17   7   2      134.01      139.07     18.04 o 
 -15   7   2       18.93        9.61      8.71 o 
 -13   7   2     4122.27     4182.02     43.08 o 
 -11   7   2      643.57      576.24     16.21 o 
  -9   7   2     1980.90     1971.87     45.11 o 
  -7   7   2      295.62      219.84      9.04 o 
  -5   7   2      160.36      283.45     10.46 o 
  -3   7   2     2159.25     2408.98     35.83 o 
  -1   7   2     8316.41     7011.61     56.24 o 
   1   7   2     8746.97    10027.11     67.56 o 
   3   7   2     2145.81     2476.75     25.74 o 
   5   7   2       58.63        9.28      5.32 o 
   7   7   2     5735.42     5997.34     49.27 o 
   9   7   2     4291.15     4042.41     39.14 o 
  11   7   2      133.36      216.36     11.46 o 
  13   7   2     1809.13     1757.60     33.40 o 
  15   7   2       79.49       31.53     13.33 o 
  17   7   2      581.24      470.06     24.82 o 
  19   7   2      239.05      206.82     21.11 o 
  21   7   2      306.15      296.72     25.11 o 
  23   7   2       70.80       43.99     19.94 o 
  25   7   2        9.98       24.93     23.36 o 
 -26   8   2        0.43        0.23     23.62 o 
 -24   8   2        3.66       15.89     20.49 o 
 -22   8   2       22.63       27.88     23.30 o 
 -20   8   2      148.76       88.28     17.89 o 
 -18   8   2      904.37      906.05     57.33 o 
 -16   8   2       72.61       56.08     12.02 o 
 -14   8   2       28.02       34.08      9.35 o 
 -12   8   2     1326.10     1457.52     24.96 o 
 -10   8   2      129.80      209.76     11.14 o 
  -8   8   2     2604.41     2739.75     30.45 o 
  -6   8   2     2152.37     2097.52     24.61 o 
  -4   8   2     5743.52     5549.52     52.50 o 
  -2   8   2     8646.91     8464.83     59.95 o 
   0   8   2    12103.19    13963.72     90.36 o 
   2   8   2     1945.29     1895.87     22.96 o 
   4   8   2    10865.40    11732.94     80.44 o 
   6   8   2     9339.83     9139.08     67.61 o 
   8   8   2        8.17       -5.51      6.56 o 
  10   8   2       34.96       92.05     10.40 o 
  12   8   2      649.03      643.06     17.53 o 
  14   8   2       65.98      117.50     15.62 o 
  16   8   2       26.22       -0.12     12.81 o 
  18   8   2       26.13       46.24     16.22 o 
  20   8   2      200.68      206.11     22.57 o 
  22   8   2       10.37        3.01     16.75 o 
  24   8   2       43.85       14.61     21.81 o 
 -25   9   2       22.86       74.85     31.59 o 
 -23   9   2       58.40       80.37     23.83 o 
 -21   9   2       66.52       43.67     19.89 o 
 -19   9   2      586.35      596.04     33.44 o 
 -17   9   2      206.18      203.32     22.38 o 
 -15   9   2      653.96      529.29     18.13 o 
 -13   9   2     1858.10     1864.77     29.20 o 
 -11   9   2     1263.62     1383.89     24.16 o 
  -9   9   2     2875.98     2364.56     30.52 o 
  -7   9   2    16234.16    15827.28    105.57 o 
  -5   9   2       28.57       12.53      7.89 o 
  -3   9   2    29912.80    29804.99    178.44 o 
  -1   9   2    21882.09    22589.97    145.68 o 
   1   9   2     2919.71     3556.06     34.15 o 
   3   9   2    10218.04    10090.78     72.23 o 
   5   9   2    10876.96    10492.52     75.83 o 
   7   9   2      871.31      908.09     18.92 o 
   9   9   2     1138.46     1253.49     22.51 o 
  11   9   2     2554.78     2397.79     31.85 o 
  13   9   2       64.65       73.59     11.81 o 
  15   9   2     1065.36     1064.14     32.89 o 
  17   9   2       86.45       81.57     17.09 o 
  19   9   2        8.68       -0.73     14.87 o 
  21   9   2       24.69       40.61     18.22 o 
  23   9   2       79.76       68.66     22.18 o 
  25   9   2        1.54      -25.60     26.91 o 
 -24  10   2       56.39      111.01     35.44 o 
 -22  10   2       58.74       72.73     30.75 o 
 -20  10   2      191.53      213.32     25.81 o 
 -18  10   2        1.52       10.57     17.70 o 
 -16  10   2     2360.13     2211.48     44.27 o 
 -14  10   2      374.22      459.04     19.04 o 
 -12  10   2     4313.37     3800.45     44.55 o 
 -10  10   2     2722.75     2484.57     31.98 o 
  -8  10   2     2023.91     2206.30     28.46 o 
  -6  10   2    17576.78    16383.29    121.24 o 
  -4  10   2     6464.15     5674.00     47.45 o 
  -2  10   2    20347.06    21514.18    134.87 o 
   0  10   2     8320.10     8288.86     62.25 o 
   2  10   2     3462.50     2818.62     30.84 o 
   4  10   2     1497.70     1669.43     24.14 o 
   6  10   2    12985.51    12527.62     89.32 o 
   8  10   2     5411.37     4879.38     47.07 o 
  10  10   2     3433.65     3571.15     40.13 o 
  12  10   2     8208.02     8426.91     74.75 o 
  14  10   2     3057.26     2900.39     51.42 o 
  16  10   2      782.25      640.87     28.20 o 
  18  10   2     1191.70     1216.52     38.31 o 
  20  10   2       91.65      113.85     19.66 o 
  22  10   2       63.94       68.07     20.12 o 
  24  10   2       80.09       61.46     21.65 o 
 -23  11   2        4.94       -2.26     26.45 o 
 -21  11   2      350.46      374.98     41.02 o 
 -19  11   2     1109.98     1128.34     56.40 o 
 -17  11   2       58.23       58.34     24.18 o 
 -15  11   2     1784.42     1906.31     38.80 o 
 -13  11   2     5900.43     5735.67     62.63 o 
 -11  11   2      234.68      297.95     15.81 o 
  -9  11   2     2045.32     2116.73     33.53 o 
  -7  11   2     4259.19     3377.06     36.32 o 
  -5  11   2      305.16      268.68     11.24 o 
  -3  11   2     2277.61     2016.80     25.69 o 
  -1  11   2    10039.87    10286.91     74.84 o 
   1  11   2      527.48      563.48     15.46 o 
   3  11   2     7238.81     6439.25     54.54 o 
   5  11   2     5406.61     5087.15     53.91 o 
   7  11   2      422.09      511.97     17.68 o 
   9  11   2     4163.96     3937.46     43.16 o 
  11  11   2     7500.67     7734.55     67.70 o 
  13  11   2      207.11      200.23     15.69 o 
  15  11   2     3943.90     3318.29     56.95 o 
  17  11   2     1118.13     1124.21     36.54 o 
  19  11   2       57.10       60.42     18.04 o 
  21  11   2      436.18      517.08     30.28 o 
  23  11   2       69.48       64.50     24.23 o 
 -24  12   2       18.60       48.37     31.73 o 
 -22  12   2       52.12       81.53     30.89 o 
 -20  12   2      127.34       83.65     30.28 o 
 -18  12   2       51.54       26.61     24.35 o 
 -16  12   2     2682.13     2611.66     84.09 o 
 -14  12   2      595.18      586.03     22.28 o 
 -12  12   2     2006.19     2078.97     39.97 o 
 -10  12   2     2264.47     2480.57     38.19 o 
  -8  12   2     1733.04     1857.15     31.88 o 
  -6  12   2        9.16       12.86      8.69 o 
  -4  12   2     1908.44     1901.76     30.18 o 
  -2  12   2      629.74      466.85     16.61 o 
   0  12   2    10845.34    11658.75     84.42 o 
   2  12   2     3493.34     3744.29     39.05 o 
   4  12   2      140.13      226.64     11.61 o 
   6  12   2     4997.97     4804.41     47.62 o 
   8  12   2     4846.72     4933.24     49.76 o 
  10  12   2       11.34        6.29      9.14 o 
  12  12   2     1491.89     1395.42     41.40 o 
  14  12   2      846.37      805.54     25.79 o 
  16  12   2       40.33       35.23     16.20 o 
  18  12   2      845.87      821.70     33.66 o 
  20  12   2      143.13       78.09     27.48 o 
  22  12   2       29.39       17.94     22.24 o 
 -23  13   2       48.08       39.66     36.35 o 
 -21  13   2        0.02      -28.49     26.49 o 
 -19  13   2        8.19      -28.15     31.01 o 
 -17  13   2       15.12       -3.05     23.19 o 
 -15  13   2       96.04      183.64     22.73 o 
 -13  13   2      567.09      603.13     31.56 o 
 -11  13   2        6.86       -4.12     11.79 o 
  -9  13   2      949.20      773.69     23.51 o 
  -7  13   2     1307.95     1590.94     30.37 o 
  -5  13   2      148.16      120.44     11.60 o 
  -3  13   2       21.36        1.32      8.74 o 
  -1  13   2      736.02      783.00     21.28 o 
   1  13   2      537.26      597.51     17.21 o 
   3  13   2        2.77      -11.28      7.52 o 
   5  13   2      911.14      967.02     21.44 o 
   7  13   2      893.99      877.27     21.57 o 
   9  13   2        1.08      -13.24      8.83 o 
  11  13   2      330.91      258.37     15.74 o 
  13  13   2      118.97      149.15     15.47 o 
  15  13   2       78.30       91.70     16.91 o 
  17  13   2      141.28       37.91     16.69 o 
  19  13   2        0.33       28.16     20.07 o 
  21  13   2      120.99      114.83     59.45 o 
  23  13   2       52.56       45.87     25.77 o 
 -22  14   2       15.76       33.73     30.59 o 
 -20  14   2        5.78        0.86     32.61 o 
 -18  14   2      198.99      264.07     35.60 o 
 -16  14   2        0.40       -7.94     17.20 o 
 -14  14   2       21.41      -12.87     13.53 o 
 -12  14   2      182.05      133.50     17.02 o 
 -10  14   2        4.58      -11.96     11.95 o 
  -8  14   2      469.31      587.84     24.31 o 
  -6  14   2      626.48      534.62     19.83 o 
  -4  14   2       21.98       12.88      9.82 o 
  -2  14   2     1676.16     1523.86     29.77 o 
   0  14   2      266.59      244.42     14.96 o 
   2  14   2       85.15       84.04     11.50 o 
   4  14   2     1952.00     1951.26     30.31 o 
   6  14   2     2877.35     2397.02     34.48 o 
   8  14   2       52.24       93.59     11.87 o 
  10  14   2      105.08       96.56     12.34 o 
  12  14   2     1500.78     1546.60     30.64 o 
  14  14   2      797.46      933.84     28.49 o 
  16  14   2        7.11      -17.07     16.51 o 
  18  14   2       93.84      127.49     24.55 o 
  20  14   2        0.74       22.03     29.08 o 
  22  14   2       43.83       44.99     24.65 o 
 -21  15   2       57.93       77.79     33.00 o 
 -19  15   2      511.50      547.32     46.00 o 
 -17  15   2        4.79      -17.78     23.59 o 
 -15  15   2      724.93      696.26     36.17 o 
 -13  15   2     1766.27     2019.53     45.17 o 
 -11  15   2        1.67      -12.67     13.14 o 
  -9  15   2     1071.39     1245.03     35.23 o 
  -7  15   2      855.90      814.07     28.90 o 
  -5  15   2      315.91      303.70     19.66 o 
  -3  15   2     1988.43     1887.42     34.44 o 
  -1  15   2     2203.71     2720.33     40.88 o 
   1  15   2        2.99       -5.53     10.27 o 
   3  15   2      707.57      595.13     25.11 o 
   5  15   2     1130.70     1037.04     28.07 o 
   7  15   2     1553.37     1795.46     37.87 o 
   9  15   2      530.92      649.59     21.28 o 
  11  15   2     2372.26     2317.76     45.31 o 
  13  15   2      553.56      643.89     27.54 o 
  15  15   2      376.03      415.82     29.56 o 
  17  15   2      557.82      541.58     34.89 o 
  19  15   2       51.07       89.79     23.81 o 
  21  15   2      139.53      137.31     27.15 o 
 -20  16   2       36.92        3.60     28.16 o 
 -18  16   2        0.88      -28.05     25.57 o 
 -16  16   2      441.60      563.61     34.73 o 
 -14  16   2       57.75       34.47     17.43 o 
 -12  16   2      501.85      486.80     42.98 o 
 -10  16   2     2947.62     3284.84     70.75 o 
  -8  16   2      868.22      844.35     30.43 o 
  -6  16   2     2561.26     2561.47     53.78 o 
  -4  16   2     1062.49     1069.76     33.19 o 
  -2  16   2      319.55      241.25     19.35 o 
   0  16   2       60.61        5.58     12.59 o 
   2  16   2      215.47      231.09     16.34 o 
   4  16   2       96.90      174.36     15.33 o 
   6  16   2      219.04      239.58     18.69 o 
   8  16   2      791.11      754.52     28.86 o 
  10  16   2       96.07       93.70     16.08 o 
  12  16   2      162.22      144.03     18.73 o 
  14  16   2      211.78      206.94     21.35 o 
  16  16   2       32.42        9.59     19.53 o 
  18  16   2        3.85      -22.69     21.60 o 
  20  16   2       48.61       35.88     22.63 o 
 -19  17   2      241.20      152.53     36.61 o 
 -17  17   2       35.63       34.59     43.03 o 
 -15  17   2      471.97      507.11     33.71 o 
 -13  17   2     1253.47     1288.44     39.41 o 
 -11  17   2       87.15       96.86     17.99 o 
  -9  17   2     1889.76     1616.56     41.23 o 
  -7  17   2     3047.51     2931.35     53.49 o 
  -5  17   2       36.60        8.13     15.49 o 
  -3  17   2     3969.29     3617.34     58.72 o 
  -1  17   2     5111.70     5425.03     73.23 o 
   1  17   2       77.53       61.33     15.73 o 
   3  17   2     1230.19      999.65     37.20 o 
   5  17   2     2582.72     2599.67     47.71 o 
   7  17   2      122.04       58.84     15.12 o 
   9  17   2     1068.40      977.24     39.43 o 
  11  17   2      767.20      804.23     41.13 o 
  13  17   2      507.24      571.69     31.87 o 
  15  17   2      300.13      251.04     31.56 o 
  17  17   2       39.05       15.16     21.10 o 
  19  17   2       39.17       37.93     30.94 o 
 -18  18   2        1.02      -11.52     28.84 o 
 -16  18   2        1.54      -12.71     20.58 o 
 -14  18   2       99.73      142.76     25.23 o 
 -12  18   2      172.26      148.93     20.58 o 
 -10  18   2       19.71      -11.56     20.53 o 
  -8  18   2       32.14       37.78     18.54 o 
  -6  18   2       98.77       69.13     16.82 o 
  -4  18   2       40.54       63.42     16.33 o 
  -2  18   2        0.03       18.06     16.44 o 
   0  18   2     1286.00     1114.51     47.98 o 
   2  18   2      522.47      547.47     33.76 o 
   4  18   2       19.71       40.62     17.69 o 
   6  18   2     1374.31     1441.53     50.72 o 
   8  18   2      418.74      317.56     22.25 o 
  10  18   2      279.26      245.70     20.74 o 
  12  18   2      997.38     1074.37     36.06 o 
  14  18   2       25.91       30.32     18.55 o 
  16  18   2      263.09      311.67     51.86 o 
 -15  19   2        7.50      -33.30     25.99 o 
 -13  19   2        0.05        5.91     17.15 o 
 -11  19   2       23.36       41.68     21.84 o 
  -9  19   2        2.67       -4.45     15.11 o 
  -7  19   2      108.57      125.42     19.43 o 
  -5  19   2       76.05       60.72     19.88 o 
  -3  19   2      127.25       63.88     19.64 o 
  -1  19   2      149.38      233.75     25.61 o 
   1  19   2      132.22      156.91     21.96 o 
   3  19   2        2.21      -30.04     21.32 o 
   5  19   2      398.20      406.54     28.37 o 
   7  19   2       11.43       13.20     20.58 o 
   9  19   2      210.05      203.15     27.85 o 
  11  19   2       47.18       20.74     18.80 o 
  13  19   2       13.54      -19.25     32.08 o 
  15  19   2       32.92       42.23     35.28 o 
 -14  20   2       10.68       -0.71     20.99 o 
 -12  20   2      254.12      197.68     23.59 o 
 -10  20   2      310.66      338.11     29.28 o 
  -8  20   2        0.22      -20.59     18.05 o 
  -6  20   2      884.64      842.81     39.49 o 
  -4  20   2     1476.42     1438.01     47.66 o 
  -2  20   2      437.21      297.75     42.46 o 
   0  20   2      369.19      328.45     27.29 o 
   2  20   2      761.26      715.83     40.07 o 
   4  20   2       13.23        5.85     16.27 o 
   6  20   2      369.23      387.52     28.69 o 
   8  20   2      116.75       64.83     23.28 o 
  10  20   2        9.94       49.57     24.87 o 
  12  20   2      169.99      244.84     45.44 o 
  14  20   2      120.76      125.63     42.23 o 
 -13  21   2      350.35      411.91     33.39 o 
 -11  21   2       11.45       -2.60     19.85 o 
  -9  21   2      209.17      164.63     25.89 o 
  -7  21   2      164.53      162.31     25.70 o 
  -5  21   2       37.39       32.80     19.62 o 
  -3  21   2      826.66      843.19     40.07 o 
  -1  21   2      629.29      644.73     34.55 o 
   1  21   2      142.66       78.45     20.66 o 
   3  21   2      824.95      828.19     39.16 o 
   5  21   2      203.08      265.78     33.41 o 
   7  21   2       67.61      102.82     27.63 o 
   9  21   2      341.40      294.29     64.69 o 
  11  21   2      164.66      216.63     34.75 o 
 -10  22   2      362.36      394.84     38.11 o 
  -8  22   2        6.33       16.57     20.68 o 
  -6  22   2      126.51       58.23     22.67 o 
  -4  22   2      662.63      667.26     37.87 o 
  -2  22   2      409.96      442.42     45.04 o 
   0  22   2      213.46      203.23     25.69 o 
   2  22   2      529.39      702.25     47.43 o 
   4  22   2        0.42      -29.50     33.95 o 
   6  22   2      221.62      198.44     31.89 o 
   8  22   2      489.65      546.91     48.38 o 
  10  22   2        7.74        4.66     24.27 o 
  -5  23   2       27.20      -17.79     19.52 o 
  -3  23   2      210.05      259.30     35.51 o 
  -1  23   2      331.89      341.48     42.50 o 
   1  23   2        0.70       38.64     26.65 o 
   3  23   2      169.10      187.12     33.00 o 
   5  23   2       86.70       11.82     24.50 o 
 -27   1   3      584.92      604.19     49.46 o 
 -25   1   3      425.75      439.58     30.47 o 
 -23   1   3      602.67      614.18     31.62 o 
 -21   1   3     1722.25     1893.70     47.85 o 
 -19   1   3      809.85      796.15     31.51 o 
 -17   1   3     2196.46     2182.40     62.04 o 
 -15   1   3     1257.93     1322.18     23.82 o 
 -13   1   3     3749.89     3547.38     41.60 o 
 -11   1   3     1285.35     1220.86     19.88 o 
  -9   1   3     4621.70     4706.30     45.98 o 
  -7   1   3     2772.00     2679.27     41.22 o 
  -5   1   3     7503.19     9912.20     64.51 o 
  -3   1   3    41066.68    42387.26    238.73 o 
  -1   1   3    60548.54    60497.37    371.65 o 
   1   1   3    26926.86    28566.74    163.52 o 
   3   1   3     4871.75     4941.83     36.12 o 
   5   1   3     8932.54    10100.15     70.92 o 
   7   1   3     3838.54     3429.29     36.55 o 
   9   1   3     2616.68     2408.81     37.19 o 
  11   1   3     6720.85     6444.46     85.98 o 
  13   1   3       54.84       27.93     10.55 o 
  15   1   3      674.97      728.89     26.28 o 
  17   1   3      626.38      612.39     31.17 o 
  19   1   3        1.00        4.92     14.45 o 
  21   1   3      301.54      301.84     24.94 o 
  23   1   3       12.20       15.67     17.59 o 
  25   1   3       44.17       32.72     20.22 o 
  27   1   3       39.29       29.81     20.86 o 
 -26   2   3      249.60      184.43     29.02 o 
 -24   2   3       26.11       28.78     18.06 o 
 -22   2   3     1400.57     1588.40     45.24 o 
 -20   2   3      385.06      332.14     41.56 o 
 -18   2   3      467.33      465.87     24.90 o 
 -16   2   3     4673.64     4654.60     46.77 o 
 -14   2   3      421.44      300.09     13.36 o 
 -12   2   3     2580.02     2179.36     47.78 o 
 -10   2   3    20696.91    21741.36    135.45 o 
  -8   2   3     3179.79     2826.78     28.04 o 
  -6   2   3     2085.07     1768.73     19.57 o 
  -4   2   3      213.99       52.18      6.98 o 
  -2   2   3    70614.34    71213.03    538.89 o 
   0   2   3    22055.24    23897.92    152.34 o 
   2   2   3     7014.74     6964.72     46.93 o 
   4   2   3     1325.52     1558.45     20.86 o 
   6   2   3     8670.04     8726.23     59.27 o 
   8   2   3    25891.34    26843.43    178.31 o 
  10   2   3     6547.46     7267.68     75.36 o 
  12   2   3     3418.53     3004.46     46.03 o 
  14   2   3     1467.08     1454.73     34.11 o 
  16   2   3        0.05       24.58     12.45 o 
  18   2   3      742.98      758.91     43.91 o 
  20   2   3      920.53     1049.62     36.88 o 
  22   2   3       19.98      -20.23     15.96 o 
  24   2   3       48.43       22.05     19.73 o 
  26   2   3       14.44        1.02     18.51 o 
 -27   3   3      213.71      303.87     28.87 o 
 -25   3   3      238.29      302.31     27.81 o 
 -23   3   3      117.57      123.28     21.16 o 
 -21   3   3       93.33      113.06     19.89 o 
 -19   3   3       88.66       63.76     17.88 o 
 -17   3   3     1089.81     1011.52     32.14 o 
 -15   3   3      379.36      426.28     15.07 o 
 -13   3   3     6733.65     6330.95     62.12 o 
 -11   3   3      161.36      187.59      9.72 o 
  -9   3   3     3486.71     3642.25     37.81 o 
  -7   3   3     3729.33     3213.80     29.46 o 
  -5   3   3    14394.84    13738.88     85.99 o 
  -3   3   3       16.98       12.76      5.26 o 
  -1   3   3    21324.93    22000.45    181.04 o 
   1   3   3      401.75      628.64     10.60 o 
   3   3   3     8913.96    10324.46     66.71 o 
   5   3   3    24645.69    24289.68    144.09 o 
   7   3   3     1047.32     1096.48     16.40 o 
   9   3   3     6760.67     6336.29     94.37 o 
  11   3   3     2321.69     2022.60     27.71 o 
  13   3   3      131.50      158.17     14.63 o 
  15   3   3     2210.00     2139.27     56.10 o 
  17   3   3     2158.10     2211.61     46.11 o 
  19   3   3        0.04       -5.35     14.88 o 
  21   3   3      341.16      337.02     25.81 o 
  23   3   3      215.57      202.60     23.72 o 
  25   3   3        7.95       -7.33     17.73 o 
  27   3   3       24.28        8.70     20.94 o 
 -26   4   3        1.60        7.31     20.07 o 
 -24   4   3       19.90       51.35     19.31 o 
 -22   4   3      123.24      125.31     20.90 o 
 -20   4   3       72.43       34.39     16.72 o 
 -18   4   3      132.48      120.74     20.01 o 
 -16   4   3     2458.82     2200.85     60.45 o 
 -14   4   3      352.21      456.88     15.21 o 
 -12   4   3     2982.24     3259.39     47.10 o 
 -10   4   3    17641.09    17647.15    114.15 o 
  -8   4   3    11465.74    11474.48     77.78 o 
  -6   4   3      225.60      102.30      9.75 o 
  -4   4   3     1080.72     1133.97     19.92 o 
  -2   4   3     7492.98     7891.41     67.56 o 
   0   4   3    24530.32    24114.28    174.27 o 
   2   4   3      151.47      305.63     11.18 o 
   4   4   3     1101.28     1602.16     23.59 o 
   6   4   3     1032.75      891.95     15.02 o 
   8   4   3     3176.96     3567.28     37.90 o 
  10   4   3      953.04     1040.55     19.21 o 
  12   4   3     1135.95     1081.75     25.63 o 
  14   4   3     1637.99     1376.29     33.45 o 
  16   4   3      206.55      170.31     17.01 o 
  18   4   3     3057.28     3101.90     56.71 o 
  20   4   3      526.52      615.43     38.74 o 
  22   4   3        6.05       -5.48     16.50 o 
  24   4   3      248.91      238.72     28.63 o 
  26   4   3       34.72       15.22     19.86 o 
 -27   5   3        1.73       -8.63     20.99 o 
 -25   5   3       31.54       46.16     19.99 o 
 -23   5   3       75.39       95.57     22.30 o 
 -21   5   3       78.49       63.02     18.02 o 
 -19   5   3      833.46      911.12     37.35 o 
 -17   5   3       67.03       56.81     15.43 o 
 -15   5   3       85.70       36.15      8.67 o 
 -13   5   3      466.85      491.54     15.74 o 
 -11   5   3     2472.99     2641.31     35.64 o 
  -9   5   3     4177.65     3921.37     36.95 o 
  -7   5   3      714.19      579.00     12.61 o 
  -5   5   3     2411.55     2256.08     34.21 o 
  -3   5   3     5103.37     5599.28     61.94 o 
  -1   5   3     5317.10     4590.35     46.14 o 
   1   5   3     7963.55     7911.07     53.68 o 
   3   5   3      929.72      972.25     14.41 o 
   5   5   3    15075.19    15257.43     97.11 o 
   7   5   3        2.11       -1.90      5.59 o 
   9   5   3     2909.50     2921.07     34.40 o 
  11   5   3     1082.82      853.55     21.68 o 
  13   5   3       47.24       58.27     12.36 o 
  15   5   3      771.35      867.30     29.75 o 
  17   5   3      265.86      245.10     20.35 o 
  19   5   3      434.13      475.25     38.35 o 
  21   5   3       29.53        2.39     16.22 o 
  23   5   3        0.13       -6.21     17.26 o 
  25   5   3        2.85        1.69     18.94 o 
 -26   6   3        4.39      -42.43     28.29 o 
 -24   6   3        0.29        4.48     22.99 o 
 -22   6   3       77.48       48.89     18.01 o 
 -20   6   3       36.16       53.36     17.27 o 
 -18   6   3      487.88      423.05     23.79 o 
 -16   6   3       27.22        9.66     10.04 o 
 -14   6   3        1.02       -4.69      7.59 o 
 -12   6   3      205.23      202.30     10.88 o 
 -10   6   3      195.20      143.89      9.79 o 
  -8   6   3    10234.01    10432.03     73.30 o 
  -6   6   3     1054.35     1046.39     21.01 o 
  -4   6   3     1867.79     1724.65     22.67 o 
  -2   6   3     2830.86     3161.01     55.17 o 
   0   6   3      994.03      866.04     31.87 o 
   2   6   3     2676.78     2390.41     23.92 o 
   4   6   3     1277.45     1359.37     22.00 o 
   6   6   3     1989.14     1786.80     22.43 o 
   8   6   3     1259.68     1186.09     19.33 o 
  10   6   3      243.56      173.21      9.48 o 
  12   6   3     6121.13     6121.94     87.76 o 
  14   6   3      367.76      384.61     20.74 o 
  16   6   3       85.72       97.80     16.30 o 
  18   6   3      957.56     1100.01     36.25 o 
  20   6   3      363.19      406.02     27.55 o 
  22   6   3       19.33        4.16     23.72 o 
  24   6   3      180.56      128.86     23.31 o 
  26   6   3        3.21       -7.42     20.17 o 
 -25   7   3      146.58      107.64     26.66 o 
 -23   7   3      285.83      403.24     31.53 o 
 -21   7   3      139.16       99.32     20.64 o 
 -19   7   3     1196.50     1236.34     37.34 o 
 -17   7   3       98.66       55.98     15.24 o 
 -15   7   3      271.59      328.52     14.85 o 
 -13   7   3     3612.61     3616.08     40.01 o 
 -11   7   3     2919.75     2626.40     33.79 o 
  -9   7   3     2232.00     2516.08     29.13 o 
  -7   7   3    13079.05    12378.90     83.82 o 
  -5   7   3      946.95     1023.68     20.17 o 
  -3   7   3      249.63      318.71     11.93 o 
  -1   7   3    31832.71    31387.85    201.86 o 
   1   7   3     2617.98     2544.09     25.40 o 
   3   7   3     3413.45     2945.52     29.15 o 
   5   7   3     5892.17     5256.89     44.13 o 
   7   7   3     1648.11     1970.03     25.25 o 
   9   7   3       69.93       25.23      7.92 o 
  11   7   3     8916.69     8879.78     69.40 o 
  13   7   3        0.22      -12.27     10.49 o 
  15   7   3      772.61      801.31     31.64 o 
  17   7   3     2941.30     2971.53     55.41 o 
  19   7   3      258.98      247.02     33.03 o 
  21   7   3      629.76      641.81     32.09 o 
  23   7   3      549.80      675.73     38.89 o 
  25   7   3        5.46      -15.05     21.53 o 
 -26   8   3      186.79      157.82     43.03 o 
 -24   8   3        7.79      -14.73     27.40 o 
 -22   8   3      408.30      452.67     32.66 o 
 -20   8   3      319.27      322.47     28.07 o 
 -18   8   3       25.60        6.49     14.10 o 
 -16   8   3     2961.99     2575.22     41.36 o 
 -14   8   3     4014.24     3934.02     43.88 o 
 -12   8   3     5430.63     5647.08     73.84 o 
 -10   8   3    22378.97    22403.20    143.76 o 
  -8   8   3     8673.80     8689.41     65.50 o 
  -6   8   3      234.12      306.93     13.11 o 
  -4   8   3    15329.57    15305.23    115.56 o 
  -2   8   3    11743.22    12108.71     89.67 o 
   0   8   3    57767.69    60180.13    530.47 o 
   2   8   3    26719.10    27066.69    163.16 o 
   4   8   3      440.21      530.90     20.05 o 
   6   8   3     2784.59     2635.34     30.05 o 
   8   8   3    15380.26    15025.51    102.65 o 
  10   8   3      498.81      567.60     16.79 o 
  12   8   3     1406.26     1312.84     23.20 o 
  14   8   3      215.68      278.92     19.82 o 
  16   8   3        1.49      -12.62     13.08 o 
  18   8   3      258.05      321.24     27.16 o 
  20   8   3     1019.13     1044.76     38.17 o 
  22   8   3        4.32       23.95     17.97 o 
  24   8   3      112.26      117.21     24.42 o 
 -25   9   3      199.77      194.20     38.18 o 
 -23   9   3      278.16      255.51     37.40 o 
 -21   9   3      253.92      262.36     36.91 o 
 -19   9   3      800.73      813.21     38.02 o 
 -17   9   3       19.55       17.73     14.04 o 
 -15   9   3     2215.48     2263.29     40.52 o 
 -13   9   3     5584.00     5700.80     54.78 o 
 -11   9   3     1731.48     1681.63     50.34 o 
  -9   9   3    11661.18    11558.29     83.93 o 
  -7   9   3    11869.45    12755.16     88.31 o 
  -5   9   3     7945.82     8114.21     68.66 o 
  -3   9   3     7207.33     7659.06     64.44 o 
  -1   9   3    19358.75    20885.25    143.78 o 
   1   9   3     2797.58     3119.80     34.24 o 
   3   9   3    15520.12    16054.11    105.61 o 
   5   9   3    10121.08    10625.25     95.10 o 
   7   9   3     4406.37     4497.71     43.36 o 
   9   9   3     6002.38     5536.41     51.20 o 
  11   9   3     1521.26     1471.46     25.11 o 
  13   9   3      848.13      685.81     22.12 o 
  15   9   3      974.13     1242.11     35.22 o 
  17   9   3       86.12       52.04     16.58 o 
  19   9   3        3.79      -16.96     15.90 o 
  21   9   3      603.09      602.25     37.58 o 
  23   9   3       44.34       56.22     20.01 o 
  25   9   3       38.84       14.11     20.36 o 
 -24  10   3       14.89       34.81     30.06 o 
 -22  10   3        8.87       46.68     27.35 o 
 -20  10   3       27.32       -4.13     23.78 o 
 -18  10   3       23.46      -17.57     22.64 o 
 -16  10   3        1.45       12.39     14.26 o 
 -14  10   3      103.15      103.07     13.15 o 
 -12  10   3      343.25      312.41     16.12 o 
 -10  10   3      859.53      908.91     28.27 o 
  -8  10   3     1317.99     1398.99     26.73 o 
  -6  10   3     2514.33     2461.88     38.87 o 
  -4  10   3     1553.59     1640.66     26.16 o 
  -2  10   3      177.70      261.71     12.34 o 
   0  10   3     2597.75     2607.67     30.55 o 
   2  10   3     6664.95     7107.48     56.69 o 
   4  10   3     2362.65     2558.80     30.26 o 
   6  10   3      252.08      376.72     13.45 o 
   8  10   3     9280.89     8815.89     70.68 o 
  10  10   3      464.08      455.79     16.03 o 
  12  10   3     2573.84     2556.62     34.76 o 
  14  10   3       13.22       23.66     15.05 o 
  16  10   3      186.70      251.44     21.03 o 
  18  10   3      381.37      421.76     38.50 o 
  20  10   3      236.30      213.43     23.80 o 
  22  10   3       20.61       20.89     18.24 o 
  24  10   3       18.75       32.39     20.26 o 
 -23  11   3       19.84       35.54     36.09 o 
 -21  11   3      271.15      291.60     39.29 o 
 -19  11   3      487.45      413.28     40.69 o 
 -17  11   3        0.18        5.51     16.91 o 
 -15  11   3     1888.00     1992.72     42.14 o 
 -13  11   3      578.14      584.87     28.70 o 
 -11  11   3       17.16       13.43      9.97 o 
  -9  11   3      431.26      391.64     23.17 o 
  -7  11   3      135.11      116.44     11.04 o 
  -5  11   3       43.68       29.78      8.42 o 
  -3  11   3      251.04      193.30     11.37 o 
  -1  11   3      962.85      872.75     20.48 o 
   1  11   3       49.35       29.97      7.45 o 
   3  11   3      624.43      633.70     16.25 o 
   5  11   3        5.22        2.06      6.96 o 
   7  11   3       12.86       30.65      8.65 o 
   9  11   3      302.73      307.59     15.41 o 
  11  11   3      344.93      402.37     16.49 o 
  13  11   3      141.54      236.58     17.97 o 
  15  11   3       16.57        8.38     13.65 o 
  17  11   3        0.09      -13.12     13.87 o 
  19  11   3        2.09       -2.07     16.24 o 
  21  11   3        0.06       -4.65     16.21 o 
  23  11   3        5.28       10.60     19.38 o 
 -24  12   3       16.90      -14.58     29.41 o 
 -22  12   3       67.31      113.37     33.38 o 
 -20  12   3        9.38       -3.74     28.39 o 
 -18  12   3       98.73       85.94     28.45 o 
 -16  12   3       21.32       -8.13     22.65 o 
 -14  12   3      507.23      668.95     31.34 o 
 -12  12   3     1018.91     1064.96     68.06 o 
 -10  12   3      487.96      459.63     21.96 o 
  -8  12   3      455.93      427.87     25.00 o 
  -6  12   3     3275.54     3250.51     46.44 o 
  -4  12   3     3869.42     3440.99     42.03 o 
  -2  12   3      212.63      234.28     12.67 o 
   0  12   3     1165.61     1057.87     32.30 o 
   2  12   3     2127.67     1778.99     26.00 o 
   4  12   3        3.96        2.05      7.15 o 
   6  12   3     1525.56     1544.74     26.21 o 
   8  12   3      349.71      260.23     13.77 o 
  10  12   3     1091.58      912.92     22.69 o 
  12  12   3      734.70      618.37     19.94 o 
  14  12   3        3.01       -6.16     13.14 o 
  16  12   3      126.71      141.41     23.38 o 
  18  12   3       81.41      110.56     19.52 o 
  20  12   3       32.90       37.24     18.53 o 
  22  12   3        8.35      -21.31     19.44 o 
 -23  13   3       50.53       17.53     30.29 o 
 -21  13   3      187.69      231.76     38.35 o 
 -19  13   3      552.73      598.28     47.25 o 
 -17  13   3        1.55      -10.27     17.38 o 
 -15  13   3      357.08      436.68     24.03 o 
 -13  13   3     1801.99     1821.86     41.47 o 
 -11  13   3      577.76      442.79     34.57 o 
  -9  13   3     1125.63     1083.77     31.45 o 
  -7  13   3     8078.19     8179.51     89.73 o 
  -5  13   3     4052.41     3995.44     56.59 o 
  -3  13   3     3103.47     2719.21     38.04 o 
  -1  13   3    13849.07    13482.21    107.50 o 
   1  13   3     1009.81     1135.01     25.51 o 
   3  13   3     3493.75     3167.46     41.97 o 
   5  13   3     4600.10     4611.55     47.54 o 
   7  13   3      583.06      509.38     20.27 o 
   9  13   3     1774.26     1448.80     27.93 o 
  11  13   3     1546.20     1403.58     28.23 o 
  13  13   3      468.32      493.35     21.71 o 
  15  13   3      693.54      696.87     43.59 o 
  17  13   3      327.65      319.95     24.53 o 
  19  13   3       24.75        8.32     17.35 o 
  21  13   3      241.89      304.21     26.88 o 
 -22  14   3      203.74      216.19     39.17 o 
 -20  14   3       88.19       94.14     33.41 o 
 -18  14   3        3.64       40.88     26.41 o 
 -16  14   3      100.63       38.56     19.18 o 
 -14  14   3      396.31      411.86     24.13 o 
 -12  14   3      435.20      465.17     23.97 o 
 -10  14   3     1003.43     1077.81     33.44 o 
  -8  14   3      560.62      544.94     24.50 o 
  -6  14   3      475.87      581.29     38.58 o 
  -4  14   3     2679.33     2680.33     46.83 o 
  -2  14   3     3884.72     3550.52     53.84 o 
   0  14   3      650.04      604.95     25.25 o 
   2  14   3     4571.12     4575.44     53.30 o 
   4  14   3     1966.22     1680.75     41.65 o 
   6  14   3      182.71      214.66     14.90 o 
   8  14   3     4227.88     3888.31     45.91 o 
  10  14   3      425.12      343.60     16.89 o 
  12  14   3      907.94     1022.28     25.79 o 
  14  14   3      299.99      292.55     22.05 o 
  16  14   3       84.04       46.22     16.90 o 
  18  14   3       59.82      111.61     19.94 o 
  20  14   3      293.38      327.02     32.30 o 
 -21  15   3      100.69      104.52     33.38 o 
 -19  15   3      213.18      192.49     36.44 o 
 -17  15   3      117.38      117.98     24.35 o 
 -15  15   3      210.17      215.00     21.06 o 
 -13  15   3      349.61      403.88     27.78 o 
 -11  15   3      176.67      134.68     17.98 o 
  -9  15   3       39.33       49.52     14.97 o 
  -7  15   3      542.72      452.82     23.17 o 
  -5  15   3     1014.62     1064.59     38.32 o 
  -3  15   3      805.34      770.74     28.77 o 
  -1  15   3       81.42       93.68     14.90 o 
   1  15   3      211.65      223.03     22.53 o 
   3  15   3      288.41      333.08     20.03 o 
   5  15   3      632.33      739.87     27.74 o 
   7  15   3        2.81       -9.53     10.71 o 
   9  15   3      255.88      205.72     16.69 o 
  11  15   3       50.78       68.71     20.98 o 
  13  15   3        0.89       36.10     13.67 o 
  15  15   3      289.14      266.87     22.78 o 
  17  15   3        1.84       33.63     20.58 o 
  19  15   3       71.53       71.66     25.71 o 
 -20  16   3       35.75       21.84     29.62 o 
 -18  16   3       20.28        7.47     27.32 o 
 -16  16   3        0.48        6.30     19.74 o 
 -14  16   3       23.27       17.49     17.90 o 
 -12  16   3       80.64      125.71     19.37 o 
 -10  16   3        9.60       56.24     16.27 o 
  -8  16   3      456.93      538.51     26.63 o 
  -6  16   3      125.03       69.54     15.63 o 
  -4  16   3      551.86      644.06     50.54 o 
  -2  16   3      877.57      805.54     29.72 o 
   0  16   3     5403.13     6050.01     76.83 o 
   2  16   3       22.92       35.13     19.37 o 
   4  16   3     2008.54     2165.42     44.04 o 
   6  16   3      732.99      774.42     28.84 o 
   8  16   3       15.75        9.87     11.74 o 
  10  16   3      351.12      352.89     21.58 o 
  12  16   3      171.17      248.43     24.25 o 
  14  16   3      458.25      432.77     59.61 o 
  16  16   3       38.83       66.53     26.17 o 
  18  16   3        1.51      -19.44     20.24 o 
 -19  17   3       29.45       14.74     29.41 o 
 -17  17   3      256.66      228.86     28.60 o 
 -15  17   3       92.74       77.97     19.33 o 
 -13  17   3       51.12       70.78     18.48 o 
 -11  17   3      103.78      132.72     20.18 o 
  -9  17   3        2.93       -2.86     15.00 o 
  -7  17   3        1.81       12.00     15.61 o 
  -5  17   3      229.78      333.22     23.13 o 
  -3  17   3      122.64       81.53     27.16 o 
  -1  17   3       58.69       34.27     15.06 o 
   1  17   3      358.33      328.46     23.44 o 
   3  17   3       79.67       56.59     15.54 o 
   5  17   3      329.81      331.48     21.73 o 
   7  17   3       41.84       46.06     22.41 o 
   9  17   3       23.15       34.31     16.84 o 
  11  17   3        0.97      -20.17     13.45 o 
  13  17   3       10.34       -8.64     16.67 o 
  15  17   3       39.88        4.47     41.97 o 
  17  17   3       18.25       37.49     26.60 o 
 -18  18   3        4.52       -3.16     28.23 o 
 -16  18   3      367.59      293.39     30.54 o 
 -14  18   3      204.40      255.68     26.19 o 
 -12  18   3       74.09       90.22     19.86 o 
 -10  18   3      770.67      852.37     34.56 o 
  -8  18   3      826.75     1065.66     37.01 o 
  -6  18   3      410.11      405.13     25.49 o 
  -4  18   3     2255.66     2129.02     47.77 o 
  -2  18   3     1052.85     1041.06     34.87 o 
   0  18   3     1032.43     1164.48     36.17 o 
   2  18   3     2858.09     2648.01     59.73 o 
   4  18   3        3.68      -19.78     16.13 o 
   6  18   3     3264.60     3218.62     65.91 o 
   8  18   3      634.33      574.07     31.55 o 
  10  18   3        0.37        1.33     17.15 o 
  12  18   3      737.96      900.75     49.83 o 
  14  18   3      547.90      555.44     60.41 o 
  16  18   3        9.25       56.67     38.49 o 
 -15  19   3       11.05       29.31     21.86 o 
 -13  19   3     1191.75     1285.90     54.65 o 
 -11  19   3      604.65      632.95     31.10 o 
  -9  19   3       33.70       73.30     18.80 o 
  -7  19   3     1995.87     2040.67     50.58 o 
  -5  19   3      868.74      909.50     40.20 o 
  -3  19   3     1189.14     1182.38     37.70 o 
  -1  19   3     4154.12     3717.30     72.42 o 
   1  19   3      190.22      171.01     23.52 o 
   3  19   3     2108.70     2081.02     56.74 o 
   5  19   3     3210.93     2893.29     78.61 o 
   7  19   3      238.87      266.66     35.05 o 
   9  19   3     1151.19     1168.06     47.01 o 
  11  19   3     1112.28     1090.87     42.74 o 
  13  19   3        0.70       -9.38     24.86 o 
  15  19   3      620.80      538.87     60.41 o 
 -14  20   3       28.52      -13.50     17.60 o 
 -12  20   3      106.48       81.02     20.43 o 
 -10  20   3      500.94      469.27     35.85 o 
  -8  20   3       51.24       22.68     25.62 o 
  -6  20   3      409.79      397.41     31.58 o 
  -4  20   3      802.06      750.60     37.72 o 
  -2  20   3        7.26       17.86     19.48 o 
   0  20   3      264.57      323.63     30.42 o 
   2  20   3      234.26      217.39     25.08 o 
   4  20   3       12.39        6.54     17.76 o 
   6  20   3      285.33      243.54     25.81 o 
   8  20   3      469.33      465.72     31.15 o 
  10  20   3        3.38      -17.53     17.22 o 
  12  20   3      244.24      203.65     32.50 o 
 -11  21   3       23.32       -0.67     26.62 o 
  -9  21   3        4.89       54.53     22.73 o 
  -7  21   3       53.05       39.38     28.18 o 
  -5  21   3      524.84      531.68     36.47 o 
  -3  21   3        4.57        5.96     30.47 o 
  -1  21   3      456.91      445.93     41.98 o 
   1  21   3      178.64      215.14     33.82 o 
   3  21   3        0.15       29.27     18.85 o 
   5  21   3      170.17      188.64     24.99 o 
   7  21   3      189.27      199.09     26.03 o 
   9  21   3        9.15       27.70     19.50 o 
  11  21   3       47.57        4.70     24.76 o 
 -10  22   3      126.15      134.16     28.35 o 
  -8  22   3       98.18       99.66     25.26 o 
  -6  22   3      125.76      118.32     24.93 o 
  -4  22   3      164.66       98.19     25.66 o 
  -2  22   3      105.96      128.86     33.14 o 
   0  22   3        4.43        1.95     18.00 o 
   2  22   3      118.29      145.61     24.99 o 
   4  22   3       33.78       62.51     24.08 o 
   6  22   3       41.06       76.97     26.63 o 
   8  22   3       34.39       48.61     28.28 o 
  -5  23   3       30.77       64.51     24.28 o 
  -3  23   3       98.65      116.54     26.21 o 
  -1  23   3       31.09       25.64     19.93 o 
   1  23   3       26.00       24.57     20.84 o 
   3  23   3       93.15      192.31     33.04 o 
   5  23   3      182.18      172.85     32.48 o 
 -26   0   4      460.89      371.14     42.50 o 
 -24   0   4      229.20      267.74     36.09 o 
 -22   0   4      349.36      391.79     37.75 o 
 -20   0   4      805.85      868.97     56.40 o 
 -18   0   4      139.18      182.08     28.07 o 
 -16   0   4     5628.03     5505.01    110.81 o 
 -14   0   4      242.51      220.54     16.58 o 
 -12   0   4     2018.77     2196.07     39.56 o 
 -10   0   4    29634.77    32418.98    274.78 o 
  -8   0   4    17079.50    18657.29    165.19 o 
  -6   0   4     9097.21    10590.45    125.59 o 
  -4   0   4    17981.56    18148.21    155.42 o 
  -2   0   4   157016.63   163007.02   2053.72 o 
   0   0   4     5663.07     6107.36     66.62 o 
   2   0   4    22916.91    24989.29    207.63 o 
   4   0   4     6451.67     5161.63     55.95 o 
   6   0   4     4190.72     4337.59     50.52 o 
   8   0   4    32674.61    35371.31    293.42 o 
  10   0   4     2129.73     2003.65     51.59 o 
  12   0   4     4542.78     4904.20     88.97 o 
  14   0   4      871.05      775.81     37.42 o 
  16   0   4        5.74      -21.45     15.44 o 
  18   0   4     1048.12     1115.73     50.41 o 
  20   0   4     2222.76     2042.80     70.03 o 
  22   0   4       55.52       -1.23     24.87 o 
  24   0   4      438.08      494.19     89.01 o 
  26   0   4       54.41       62.30     32.02 o 
 -27   1   4       23.49       19.21     22.14 o 
 -25   1   4      141.44      165.07     35.19 o 
 -23   1   4      324.67      467.17     28.85 o 
 -21   1   4       85.01       61.87     18.54 o 
 -19   1   4        3.05      -30.67     20.45 o 
 -17   1   4      254.84      222.12     15.52 o 
 -15   1   4       28.76       26.06      8.82 o 
 -13   1   4     3378.13     3294.28     36.44 o 
 -11   1   4       50.66        9.46     10.16 o 
  -9   1   4    13915.15    13448.67     89.91 o 
  -7   1   4     2414.87     2812.24     27.83 o 
  -5   1   4    26060.01    27136.20    159.50 o 
  -3   1   4    12935.46    14289.26     88.51 o 
  -1   1   4   127916.95   133821.25    756.23 o 
   1   1   4    26688.52    28563.16    165.62 o 
   3   1   4     7996.60     7892.25     54.99 o 
   5   1   4    25590.89    26338.22    156.28 o 
   7   1   4     8099.53     7886.21     61.64 o 
   9   1   4     7492.14     8702.36     70.96 o 
  11   1   4     7479.94     7346.78     79.22 o 
  13   1   4       32.72       16.20     10.41 o 
  15   1   4      168.55      177.97     16.74 o 
  17   1   4      519.14      491.23     24.96 o 
  19   1   4       54.96        8.99     14.88 o 
  21   1   4      934.32     1002.74     38.58 o 
  23   1   4       98.22       76.35     24.07 o 
  25   1   4        0.32       -5.57     18.05 o 
 -26   2   4        0.49      -13.17     20.25 o 
 -24   2   4        0.34        3.21     18.12 o 
 -22   2   4      281.77      272.84     23.92 o 
 -20   2   4      328.21      312.21     23.88 o 
 -18   2   4      152.93      145.70     18.24 o 
 -16   2   4       36.86       29.36      9.67 o 
 -14   2   4     2317.35     2223.77     32.90 o 
 -12   2   4     1333.42     1567.87     23.78 o 
 -10   2   4     1781.46     1971.84     26.50 o 
  -8   2   4    18704.32    19186.34    120.20 o 
  -6   2   4      115.28      105.65      7.02 o 
  -4   2   4     9549.30     9363.09     62.28 o 
  -2   2   4     2921.03     2765.22     43.33 o 
   0   2   4    35081.53    36054.47    206.21 o 
   2   2   4     4963.16     4725.52     36.58 o 
   4   2   4       79.40       87.03      5.82 o 
   6   2   4      568.24      680.28     12.78 o 
   8   2   4    14176.57    14774.52    103.25 o 
  10   2   4     4964.03     5348.23     53.37 o 
  12   2   4      770.83      799.21     30.09 o 
  14   2   4        7.08        8.53     10.96 o 
  16   2   4      798.37      630.85     26.68 o 
  18   2   4      124.82       95.30     17.47 o 
  20   2   4      797.98      785.92     33.95 o 
  22   2   4      307.32      321.29     33.57 o 
  24   2   4       18.96       13.96     19.31 o 
  26   2   4       33.71       33.01     20.72 o 
 -27   3   4       21.71       -9.48     20.58 o 
 -25   3   4       10.34        2.01     26.24 o 
 -23   3   4       14.41       -9.00     17.14 o 
 -21   3   4      128.35      133.86     20.11 o 
 -19   3   4       34.04      -21.21     14.14 o 
 -17   3   4        1.42       -9.84     10.71 o 
 -15   3   4     1679.31     1630.18     26.80 o 
 -13   3   4       42.30        6.78      7.85 o 
 -11   3   4       19.12        4.26      6.63 o 
  -9   3   4        6.46       12.01      6.56 o 
  -7   3   4     3164.79     2797.90     27.91 o 
  -5   3   4     2794.73     2999.14     27.15 o 
  -3   3   4     1607.20     2295.18     28.00 o 
  -1   3   4      371.72      154.61      7.38 o 
   1   3   4       74.27      134.57      6.59 o 
   3   3   4      345.96      364.62      9.66 o 
   5   3   4     1792.02     2757.87     26.83 o 
   7   3   4     4770.17     4518.66     38.39 o 
   9   3   4      838.71      736.33     25.93 o 
  11   3   4     3249.99     3672.91     53.05 o 
  13   3   4      265.23      206.63     16.32 o 
  15   3   4      260.42      240.93     18.62 o 
  17   3   4      448.26      447.57     24.45 o 
  19   3   4      337.38      331.14     23.83 o 
  21   3   4       27.03       11.11     18.52 o 
  23   3   4      123.76       68.09     20.53 o 
  25   3   4        0.27       -0.78     18.57 o 
 -26   4   4        5.19        1.12     19.25 o 
 -24   4   4       72.86       57.30     33.41 o 
 -22   4   4       65.67       62.45     18.83 o 
 -20   4   4      111.61      117.46     23.57 o 
 -18   4   4        0.80      -21.88     14.58 o 
 -16   4   4      108.38       86.30     10.84 o 
 -14   4   4       51.46       66.98      9.43 o 
 -12   4   4      406.77      429.37     15.08 o 
 -10   4   4     1445.06     1250.95     20.50 o 
  -8   4   4       36.51       19.70      6.07 o 
  -6   4   4      638.65      429.81     10.48 o 
  -4   4   4     3329.35     3121.86     31.20 o 
  -2   4   4        7.55       24.39      6.22 o 
   0   4   4     8259.97     7106.28     55.93 o 
   2   4   4      827.99      780.99     13.73 o 
   4   4   4      256.90      209.45      8.09 o 
   6   4   4     3817.50     3751.78     36.67 o 
   8   4   4     4581.08     4273.45     38.24 o 
  10   4   4        1.57       -3.20      5.72 o 
  12   4   4      735.30      640.82     24.04 o 
  14   4   4      162.62      134.29     15.89 o 
  16   4   4       15.88        7.95     12.72 o 
  18   4   4      273.66      291.00     22.70 o 
  20   4   4       46.00       32.22     17.19 o 
  22   4   4        2.27      -19.94     16.99 o 
  24   4   4        2.34      -21.75     17.66 o 
  26   4   4       18.98       25.52     21.80 o 
 -27   5   4        2.96        1.74     30.56 o 
 -25   5   4      120.84      144.52     31.33 o 
 -23   5   4      231.86      219.26     29.32 o 
 -21   5   4      112.10       97.76     19.20 o 
 -19   5   4      512.65      577.54     32.61 o 
 -17   5   4      591.00      550.07     21.13 o 
 -15   5   4      275.83      330.12     14.38 o 
 -13   5   4     2394.25     2303.63     30.86 o 
 -11   5   4      314.92      291.09     11.85 o 
  -9   5   4     3002.40     2804.05     30.39 o 
  -7   5   4     9474.40     9165.13     64.88 o 
  -5   5   4     3474.66     3595.35     52.39 o 
  -3   5   4     9060.13     8266.42     74.56 o 
  -1   5   4    31224.79    30367.86    220.20 o 
   1   5   4       57.43      153.83      6.82 o 
   3   5   4     3106.32     2513.38     25.50 o 
   5   5   4    35442.11    35926.61    230.11 o 
   7   5   4     3691.78     3322.36     34.47 o 
   9   5   4     5997.66     5347.45     46.30 o 
  11   5   4    13802.76    14867.99    101.32 o 
  13   5   4       18.02       39.35     12.26 o 
  15   5   4      532.47      439.02     22.76 o 
  17   5   4     1506.91     1371.04     38.31 o 
  19   5   4       33.78       15.65     16.16 o 
  21   5   4      499.91      551.87     30.40 o 
  23   5   4      467.74      515.98     32.10 o 
  25   5   4        8.92        9.59     19.09 o 
 -26   6   4      249.04      276.13     64.15 o 
 -24   6   4        4.55        9.66     21.49 o 
 -22   6   4      665.18      697.22     37.48 o 
 -20   6   4      574.06      583.00     28.17 o 
 -18   6   4      366.53      396.09     23.45 o 
 -16   6   4     1746.25     1777.14     29.59 o 
 -14   6   4     3464.31     3179.82     70.33 o 
 -12   6   4     3764.88     3333.69     37.05 o 
 -10   6   4     4857.81     5013.27     49.69 o 
  -8   6   4    12193.72    11765.93     81.24 o 
  -6   6   4       41.71       82.98      6.84 o 
  -4   6   4     5963.93     5250.00     55.53 o 
  -2   6   4    12203.98    11930.95    100.44 o 
   0   6   4     7862.46     7641.68     70.91 o 
   2   6   4     3829.50     3922.45     34.06 o 
   4   6   4     9816.78    10147.33     70.92 o 
   6   6   4     2542.90     2516.27     28.26 o 
   8   6   4    15686.73    16230.88    107.96 o 
  10   6   4     7744.09     8177.64     64.55 o 
  12   6   4      465.53      423.54     16.78 o 
  14   6   4      452.72      427.71     23.53 o 
  16   6   4      848.18      730.06     29.19 o 
  18   6   4       27.11        3.91     14.40 o 
  20   6   4     1397.64     1429.90     43.71 o 
  22   6   4       68.07       42.17     19.28 o 
  24   6   4       91.51      115.78     22.78 o 
 -25   7   4      193.72      234.96     37.98 o 
 -23   7   4      380.06      269.95     38.04 o 
 -21   7   4       45.74       30.28     19.80 o 
 -19   7   4      267.37      251.82     25.17 o 
 -17   7   4      176.58      136.02     14.51 o 
 -15   7   4        4.24       -6.79      9.06 o 
 -13   7   4     3870.21     3599.25     40.59 o 
 -11   7   4      794.07      793.96     22.87 o 
  -9   7   4     6677.25     7206.87     57.47 o 
  -7   7   4     2239.20     2113.18     24.06 o 
  -5   7   4      505.32      516.54     17.81 o 
  -3   7   4     2783.14     2725.22     37.87 o 
  -1   7   4     2376.81     2950.18     39.33 o 
   1   7   4     2115.45     2089.00     26.76 o 
   3   7   4     4179.47     3824.18     35.11 o 
   5   7   4      950.02      910.64     17.31 o 
   7   7   4       68.28       83.41      8.26 o 
   9   7   4      422.18      440.64     16.67 o 
  11   7   4       57.66       38.44      8.06 o 
  13   7   4       60.41       30.80     12.71 o 
  15   7   4      346.73      369.71     22.29 o 
  17   7   4        4.25      -19.68     13.12 o 
  19   7   4      149.04      125.38     20.44 o 
  21   7   4      125.43      147.47     22.31 o 
  23   7   4        7.25       -3.94     18.48 o 
  25   7   4        5.05       -6.90     19.88 o 
 -26   8   4       22.51       61.53     31.65 o 
 -24   8   4        5.49       10.51     31.81 o 
 -22   8   4      241.05      178.12     51.05 o 
 -20   8   4       31.84       21.60     40.09 o 
 -18   8   4       15.67       15.06     23.89 o 
 -16   8   4     1075.41      987.54     39.90 o 
 -14   8   4       50.08       21.01     10.74 o 
 -12   8   4      137.53      190.12     12.17 o 
 -10   8   4     3767.22     3780.30     42.02 o 
  -8   8   4      102.05      106.14      8.54 o 
  -6   8   4     1579.18     1433.24     22.93 o 
  -4   8   4      184.02      271.01     14.57 o 
  -2   8   4     5994.84     5228.36     57.87 o 
   0   8   4     6098.47     6449.66    141.53 o 
   2   8   4       16.73       32.86      7.85 o 
   4   8   4    12845.29    12740.94     87.57 o 
   6   8   4       20.35       11.40      6.80 o 
   8   8   4        2.99       14.70      7.53 o 
  10   8   4      884.50      781.52     18.67 o 
  12   8   4        1.47        7.96      9.43 o 
  14   8   4      810.91     1031.10     31.98 o 
  16   8   4       91.31       70.97     16.53 o 
  18   8   4        9.12      -15.57     23.98 o 
  20   8   4        0.02      -10.12     15.87 o 
  22   8   4       31.50       40.02     19.02 o 
  24   8   4        0.60        2.64     18.37 o 
 -25   9   4       53.32      105.71     41.97 o 
 -23   9   4      135.17       85.40     30.94 o 
 -21   9   4       27.21       22.97     27.90 o 
 -19   9   4      967.13     1061.82     56.90 o 
 -17   9   4     1238.98     1305.04     47.35 o 
 -15   9   4       33.47       23.74     13.77 o 
 -13   9   4     2121.13     2189.62     41.76 o 
 -11   9   4     2789.92     2839.84     39.42 o 
  -9   9   4      321.58      330.40     18.98 o 
  -7   9   4    12138.58    12192.63    102.55 o 
  -5   9   4     1400.99     1402.12     24.74 o 
  -3   9   4     5803.86     5518.51     61.99 o 
  -1   9   4       31.81       18.43      6.57 o 
   1   9   4        4.05       27.07     12.05 o 
   3   9   4       47.94        8.58      6.09 o 
   5   9   4      387.81      585.76     15.74 o 
   7   9   4        3.46        3.71      7.36 o 
   9   9   4      505.20      508.39     16.50 o 
  11   9   4     1610.39     1815.87     35.16 o 
  13   9   4      823.22      887.08     30.62 o 
  15   9   4      624.55      538.47     25.81 o 
  17   9   4      533.73      529.12     27.43 o 
  19   9   4       95.37      141.56     21.09 o 
  21   9   4       31.33       39.23     19.77 o 
  23   9   4      111.06      129.70     23.74 o 
 -24  10   4        5.65      -30.01     27.17 o 
 -22  10   4      472.51      496.60     48.38 o 
 -20  10   4      262.46      201.00     49.18 o 
 -18  10   4      177.92      185.21     31.71 o 
 -16  10   4     1566.56     1427.03     36.99 o 
 -14  10   4     1617.25     1641.39     40.90 o 
 -12  10   4      631.38      666.37     27.55 o 
 -10  10   4     5720.66     6000.98     71.93 o 
  -8  10   4      208.30      116.01     13.96 o 
  -6  10   4     2135.68     1998.47     35.43 o 
  -4  10   4    12594.46    13054.10    100.02 o 
  -2  10   4     1123.18      997.11     20.05 o 
   0  10   4      313.80      351.38     13.62 o 
   2  10   4     4792.18     4570.75     41.94 o 
   4  10   4     1307.29     1155.79     20.84 o 
   6  10   4     2927.46     3071.78     35.44 o 
   8  10   4     8737.23     8879.84     71.86 o 
  10  10   4     1393.88     1397.97     25.70 o 
  12  10   4     1698.63     1774.53     33.80 o 
  14  10   4     3761.86     3703.34     69.21 o 
  16  10   4       19.52       20.63     14.86 o 
  18  10   4      682.22      702.35     41.67 o 
  20  10   4      128.29      197.49     23.42 o 
  22  10   4        8.46       10.29     21.95 o 
  24  10   4       21.36       13.41     20.54 o 
 -23  11   4      169.77      137.47     34.48 o 
 -21  11   4        0.06       -3.47     28.87 o 
 -19  11   4      760.96      860.00    120.02 o 
 -17  11   4     2186.73     2090.87     54.93 o 
 -15  11   4        0.67       22.62     14.22 o 
 -13  11   4     2565.26     2699.35     48.71 o 
 -11  11   4     3476.44     3327.22     83.88 o 
  -9  11   4        6.98      -14.23     10.66 o 
  -7  11   4     6955.14     6872.95     77.94 o 
  -5  11   4     6592.57     6320.97     72.40 o 
  -3  11   4     1121.15     1291.81     31.88 o 
  -1  11   4     7420.89     7615.16     67.62 o 
   1  11   4     1009.90      872.45     20.11 o 
   3  11   4     1420.15     1642.68     24.52 o 
   5  11   4     6040.44     5682.02     52.04 o 
   7  11   4      966.39      820.70     20.14 o 
   9  11   4      782.00      956.95     22.30 o 
  11  11   4     2670.23     2737.05     36.92 o 
  13  11   4      923.55      833.43     34.34 o 
  15  11   4      327.64      273.20     26.47 o 
  17  11   4      826.74      804.89     33.34 o 
  19  11   4       21.61        3.72     17.18 o 
  21  11   4      174.79      223.24     24.77 o 
  23  11   4      233.48      318.57     29.23 o 
 -22  12   4       22.33       47.13     38.22 o 
 -20  12   4      134.45       94.07     31.35 o 
 -18  12   4      226.70      195.01     34.33 o 
 -16  12   4      678.07      643.46     28.11 o 
 -14  12   4     2358.60     2445.38     47.78 o 
 -12  12   4      144.50      238.31     28.01 o 
 -10  12   4     2709.82     2554.95     54.55 o 
  -8  12   4     2480.62     2446.88     44.72 o 
  -6  12   4      492.90      369.44     19.48 o 
  -4  12   4     2659.19     2592.03     44.61 o 
  -2  12   4     3529.33     3711.23     53.04 o 
   0  12   4     1286.91     1496.94     33.10 o 
   2  12   4     4766.05     4807.30     52.23 o 
   4  12   4     2511.12     2348.16     35.03 o 
   6  12   4      546.07      597.64     18.17 o 
   8  12   4     3698.33     4018.31     48.09 o 
  10  12   4      685.07      670.48     20.59 o 
  12  12   4       12.62      -16.20     10.80 o 
  14  12   4      377.64      401.22     24.08 o 
  16  12   4       35.17       23.17     15.82 o 
  18  12   4      501.27      663.06     31.66 o 
  20  12   4      309.54      292.04     26.44 o 
  22  12   4        5.71        8.33     19.73 o 
 -23  13   4       49.33       20.17     30.44 o 
 -21  13   4       99.95       89.57     32.75 o 
 -19  13   4        3.56        5.35     37.96 o 
 -17  13   4       74.85       72.17     31.50 o 
 -15  13   4        8.53        3.37     14.38 o 
 -13  13   4       10.14       20.52     14.59 o 
 -11  13   4       82.33       35.54     14.43 o 
  -9  13   4      378.27      417.13     24.31 o 
  -7  13   4      304.51      439.84     32.95 o 
  -5  13   4     1557.00     1608.32     36.79 o 
  -3  13   4      242.79      166.89     16.26 o 
  -1  13   4       47.08       38.42     12.38 o 
   1  13   4       23.92       32.19     12.22 o 
   3  13   4      988.99      880.13     23.20 o 
   5  13   4      150.10      178.00     13.37 o 
   7  13   4      665.62      681.85     27.40 o 
   9  13   4        2.03      -14.20      9.46 o 
  11  13   4        3.97       -7.26     10.18 o 
  13  13   4       34.31       66.77     16.26 o 
  15  13   4        1.34       26.47     15.17 o 
  17  13   4       67.79       34.57     17.50 o 
  19  13   4        0.52       53.05     19.61 o 
  21  13   4       62.30       61.63     21.86 o 
 -22  14   4       56.07       40.61     29.54 o 
 -20  14   4      362.67      378.94     42.67 o 
 -18  14   4        0.06      -16.04     48.11 o 
 -16  14   4      425.07      391.42     24.47 o 
 -14  14   4      841.22      909.16     32.81 o 
 -12  14   4      142.26      188.92     19.46 o 
 -10  14   4      565.37      534.40     25.28 o 
  -8  14   4      373.33      382.37     22.31 o 
  -6  14   4      559.94      498.57     23.84 o 
  -4  14   4     2132.08     1815.29     39.86 o 
  -2  14   4     2764.35     2822.61     50.55 o 
   0  14   4      146.84      153.44     15.91 o 
   2  14   4     3679.19     3173.24     51.05 o 
   4  14   4       10.37       10.81     12.24 o 
   6  14   4      728.23      735.56     23.19 o 
   8  14   4      287.12      246.46     16.33 o 
  10  14   4       49.16       21.76     11.99 o 
  12  14   4       71.63      106.02     14.86 o 
  14  14   4      250.13      273.41     22.18 o 
  16  14   4        7.35       -5.93     15.63 o 
  18  14   4        5.32       25.74     18.65 o 
  20  14   4       14.77       -5.71     21.30 o 
 -21  15   4       13.18       19.47     29.37 o 
 -19  15   4      270.39      305.53     41.83 o 
 -17  15   4      450.13      492.38     34.23 o 
 -15  15   4       35.51       46.82     20.60 o 
 -13  15   4      394.43      353.34     24.00 o 
 -11  15   4     1037.24     1168.14     39.28 o 
  -9  15   4       32.05       36.53     14.79 o 
  -7  15   4        5.28       21.73     16.11 o 
  -5  15   4       78.18       66.02     15.20 o 
  -3  15   4      316.19      344.16     27.24 o 
  -1  15   4      391.60      407.89     22.06 o 
   1  15   4     1046.46      976.46     36.27 o 
   3  15   4        7.00       10.72     12.58 o 
   5  15   4      131.62      145.51     16.99 o 
   7  15   4     1062.74      973.19     31.12 o 
   9  15   4       13.92      -12.49     12.40 o 
  11  15   4      684.15      802.01     33.93 o 
  13  15   4      254.94      284.65     21.59 o 
  15  15   4      156.95      238.53     25.72 o 
  17  15   4      171.08      250.69     24.21 o 
  19  15   4       29.36       -2.32     21.61 o 
 -20  16   4       32.65       33.08     30.66 o 
 -18  16   4        0.80       68.63     31.52 o 
 -16  16   4      192.16      186.74     27.12 o 
 -14  16   4        2.41       13.98     16.27 o 
 -12  16   4      214.63      212.85     21.46 o 
 -10  16   4     1033.57     1058.36     35.38 o 
  -8  16   4       80.75       74.73     16.91 o 
  -6  16   4     2856.68     3012.06     55.19 o 
  -4  16   4      728.23      750.50     29.58 o 
  -2  16   4      429.22      494.60     25.65 o 
   0  16   4      628.05      769.97     29.84 o 
   2  16   4      322.76      281.01     20.94 o 
   4  16   4      293.89      474.80     24.11 o 
   6  16   4      112.87      202.70     18.69 o 
   8  16   4      335.72      475.55     24.32 o 
  10  16   4       18.48      -13.18     13.05 o 
  12  16   4      776.66      833.23     37.63 o 
  14  16   4      329.76      422.33     55.06 o 
  16  16   4        8.38        2.74     55.06 o 
  18  16   4      116.98      134.55     32.57 o 
 -19  17   4      215.83      184.68     37.99 o 
 -17  17   4      306.17      250.30     30.77 o 
 -15  17   4        0.29       16.30     17.37 o 
 -13  17   4     1481.32     1697.18     45.82 o 
 -11  17   4     1175.99     1121.58     59.49 o 
  -9  17   4      138.51       82.94     18.45 o 
  -7  17   4     4242.08     4649.39     71.55 o 
  -5  17   4     1247.24     1285.65     38.99 o 
  -3  17   4      468.04      480.59     25.98 o 
  -1  17   4     2745.49     2787.11     53.15 o 
   1  17   4       77.73      107.29     21.22 o 
   3  17   4      124.34      157.74     18.61 o 
   5  17   4      856.76      990.40     32.79 o 
   7  17   4      145.82      152.94     18.04 o 
   9  17   4      214.56      272.69     21.50 o 
  11  17   4      945.62      998.12     39.50 o 
  13  17   4        6.89       10.61     21.54 o 
  15  17   4      135.54      100.50     40.09 o 
  17  17   4      143.20      155.57     43.84 o 
 -16  18   4       30.22       49.80     23.52 o 
 -14  18   4      201.60      179.09     22.89 o 
 -12  18   4      121.43      165.75     22.10 o 
 -10  18   4      587.20      680.32     39.75 o 
  -8  18   4      415.16      419.73     26.73 o 
  -6  18   4        3.89       21.93     16.08 o 
  -4  18   4     1115.31     1418.16     49.62 o 
  -2  18   4      521.72      461.31     26.32 o 
   0  18   4       61.68       39.56     16.49 o 
   2  18   4      916.23      918.88     33.20 o 
   4  18   4      326.23      355.92     24.23 o 
   6  18   4       70.44       75.24     23.38 o 
   8  18   4      651.84      624.61     33.43 o 
  10  18   4       37.81       32.61     23.31 o 
  12  18   4      109.29       43.45     24.76 o 
  14  18   4       29.02      -12.83     31.54 o 
  16  18   4        8.86       49.72     39.56 o 
 -15  19   4       11.76       34.41     18.57 o 
 -13  19   4        3.99        6.49     17.41 o 
 -11  19   4       23.58       33.64     18.78 o 
  -9  19   4       15.48       15.91     17.63 o 
  -7  19   4      112.81      117.06     19.57 o 
  -5  19   4        4.01        1.05     16.15 o 
  -3  19   4        0.03       12.05     16.10 o 
  -1  19   4      108.46      166.23     20.05 o 
   1  19   4       93.13      115.85     19.32 o 
   3  19   4       81.57      104.51     21.70 o 
   5  19   4       19.74       10.81     17.12 o 
   7  19   4        2.00       -1.95     16.68 o 
   9  19   4        9.25       -9.20     17.26 o 
  11  19   4       24.03       -2.00     40.63 o 
  13  19   4        5.03      -19.84     21.46 o 
  15  19   4        0.10       55.06     39.03 o 
 -14  20   4      178.49      154.55     23.64 o 
 -12  20   4       30.63       39.17     20.03 o 
 -10  20   4      538.94      561.30     31.49 o 
  -8  20   4      188.92      193.03     23.50 o 
  -6  20   4      270.12      297.12     25.42 o 
  -4  20   4     1045.22     1040.57     64.97 o 
  -2  20   4      467.24      425.83     31.48 o 
   0  20   4       50.01       50.15     24.76 o 
   2  20   4      406.37      426.69     30.78 o 
   4  20   4        6.80        3.68     17.79 o 
   6  20   4      248.50      313.98     32.80 o 
   8  20   4       77.52       75.44     20.57 o 
  10  20   4        1.00      -11.97     17.44 o 
  12  20   4       55.79       71.35     26.41 o 
 -11  21   4      111.77      102.24     23.92 o 
  -9  21   4      215.95      184.10     23.17 o 
  -7  21   4      356.94      370.20     31.89 o 
  -5  21   4       36.49       38.58     20.56 o 
  -3  21   4      240.48      234.05     38.45 o 
  -1  21   4     1331.16     1381.35     58.21 o 
   1  21   4      258.54      328.94     35.71 o 
   3  21   4      306.24      310.30     29.48 o 
   5  21   4      598.99      623.48     35.78 o 
   7  21   4      163.81      142.91     23.97 o 
   9  21   4       79.49       48.70     21.17 o 
  11  21   4      334.28      445.24     40.83 o 
  -8  22   4      149.51      139.75     27.00 o 
  -6  22   4        0.36        7.94     19.87 o 
  -4  22   4      431.90      553.05     37.00 o 
  -2  22   4      577.93      668.48     99.74 o 
   0  22   4        6.43      -13.29     18.49 o 
   2  22   4      402.23      557.11    121.89 o 
   4  22   4       54.25       48.85     22.26 o 
   6  22   4       22.47       41.42     21.80 o 
   8  22   4      338.45      424.70     33.49 o 
  -3  23   4        1.33        8.09     22.29 o 
  -1  23   4      241.28      205.58     28.80 o 
   1  23   4       94.18       95.11     24.27 o 
 -27   1   5        0.76      -13.80     21.07 o 
 -25   1   5       74.21       70.76     21.92 o 
 -23   1   5      332.06      393.75     28.86 o 
 -21   1   5       10.73       18.69     27.32 o 
 -19   1   5      232.76      220.56     20.15 o 
 -17   1   5      328.56      398.93     16.18 o 
 -15   1   5        1.57       -4.78      8.18 o 
 -13   1   5     1561.64     1317.35     23.38 o 
 -11   1   5      387.12      369.50     12.81 o 
  -9   1   5       74.86      135.49     10.64 o 
  -7   1   5     4843.65     5178.76     47.26 o 
  -5   1   5      236.12      239.77     13.75 o 
  -3   1   5    24207.09    25685.83    152.49 o 
  -1   1   5    11894.80    10906.36     71.76 o 
   1   1   5      800.54      800.94     18.33 o 
   3   1   5     3652.39     4550.57     37.72 o 
   5   1   5     5802.90     5889.94     46.48 o 
   7   1   5     3976.13     3925.18     35.83 o 
   9   1   5     2072.00     1949.59     26.55 o 
  11   1   5     3441.64     3613.13     52.31 o 
  13   1   5      140.11      127.38     14.62 o 
  15   1   5     1554.32     1563.67     38.34 o 
  17   1   5      551.83      542.33     26.65 o 
  19   1   5        7.70      -12.47     19.91 o 
  21   1   5      379.26      326.43     26.53 o 
  23   1   5      118.49      128.44     22.64 o 
  25   1   5        0.19      -26.42     18.19 o 
 -26   2   5      177.47      183.12     25.18 o 
 -24   2   5       22.91        9.92     25.70 o 
 -22   2   5      317.69      420.99     31.41 o 
 -20   2   5      780.23      742.57     33.03 o 
 -18   2   5      263.60      248.80     19.92 o 
 -16   2   5     1041.35     1036.57     23.52 o 
 -14   2   5     4089.74     3806.14     41.61 o 
 -12   2   5        2.59      -10.59      7.06 o 
 -10   2   5     5915.00     5831.98     64.51 o 
  -8   2   5    22075.27    20796.71    130.32 o 
  -6   2   5      305.24      202.32      8.46 o 
  -4   2   5    23467.18    22657.14    136.63 o 
  -2   2   5      165.60      392.67     10.43 o 
   0   2   5    18167.60    17504.43    108.18 o 
   2   2   5     8315.16     7966.50     56.67 o 
   4   2   5      961.51      625.40     13.15 o 
   6   2   5      887.47     1161.46     19.80 o 
   8   2   5     8179.34     7649.15     58.21 o 
  10   2   5       11.96       57.13      7.09 o 
  12   2   5      416.40      510.45     31.38 o 
  14   2   5      742.64      711.95     26.79 o 
  16   2   5        4.54        1.26     13.20 o 
  18   2   5        8.67       12.21     14.63 o 
  20   2   5      427.65      482.64     29.09 o 
  22   2   5        5.51        0.89     17.07 o 
  24   2   5       31.46        3.96     18.41 o 
  26   2   5       56.13       69.35     23.11 o 
 -27   3   5        0.18       -7.31     20.16 o 
 -25   3   5      156.66      197.33     25.15 o 
 -23   3   5      297.98      312.43     25.49 o 
 -21   3   5       99.77       78.84     19.68 o 
 -19   3   5        7.24      -13.92     14.25 o 
 -17   3   5     1116.11      978.80     23.30 o 
 -15   3   5       10.10       24.45      9.31 o 
 -13   3   5     9994.76     9754.13     76.09 o 
 -11   3   5     3524.68     3184.34     34.97 o 
  -9   3   5     4695.28     5321.60     46.05 o 
  -7   3   5    12108.58    12425.95     83.62 o 
  -5   3   5     9028.66     9755.89     66.98 o 
  -3   3   5        8.77        9.75      5.46 o 
  -1   3   5    10197.02     9840.29     66.07 o 
   1   3   5     1801.13     1749.44     20.44 o 
   3   3   5      549.23      392.16     11.18 o 
   5   3   5     3962.37     4160.59     61.52 o 
   7   3   5     4459.20     3861.80     36.28 o 
   9   3   5      869.26      756.88     28.87 o 
  11   3   5      450.84      459.06     17.02 o 
  13   3   5     2108.44     2013.83     41.02 o 
  15   3   5      153.17      147.20     16.81 o 
  17   3   5      735.22      841.42     31.86 o 
  19   3   5      139.06      153.71     21.07 o 
  21   3   5       70.13       50.38     19.61 o 
  23   3   5       57.07       42.95     26.93 o 
  25   3   5       18.25       -4.32     18.07 o 
 -26   4   5      135.77      117.74     48.92 o 
 -24   4   5        0.16       11.73     18.18 o 
 -22   4   5       34.19       34.30     17.67 o 
 -20   4   5      355.15      386.62     24.44 o 
 -18   4   5      147.70      118.65     14.64 o 
 -16   4   5     2160.03     1881.94     30.77 o 
 -14   4   5     2397.53     2613.49     34.05 o 
 -12   4   5     1133.35     1231.53     22.51 o 
 -10   4   5    10655.66    10793.39     78.36 o 
  -8   4   5    29658.73    29528.38    178.37 o 
  -6   4   5     3064.04     3329.95     31.09 o 
  -4   4   5     7175.39     6717.63     56.38 o 
  -2   4   5    21893.47    25168.73    166.73 o 
   0   4   5        6.19        2.61      4.10 o 
   2   4   5     3937.03     3204.93     29.98 o 
   4   4   5    20067.29    23628.03    144.54 o 
   6   4   5       15.82       15.07      6.44 o 
   8   4   5    11422.21    10905.13     84.22 o 
  10   4   5     5954.31     6226.57     52.41 o 
  12   4   5        6.20        8.58     16.20 o 
  14   4   5     2411.51     2271.88     44.60 o 
  16   4   5     1758.84     1720.76     42.08 o 
  18   4   5      280.26      293.41     23.19 o 
  20   4   5      393.76      477.20     28.57 o 
  22   4   5      110.45       93.44     21.01 o 
  24   4   5        9.45      -10.72     17.73 o 
 -25   5   5      114.10      156.61     48.65 o 
 -23   5   5        0.10       -9.37     24.13 o 
 -21   5   5        8.14       12.18     16.17 o 
 -19   5   5        0.60      -20.74     13.83 o 
 -17   5   5       12.31        3.38      9.97 o 
 -15   5   5       78.09      120.98     11.67 o 
 -13   5   5     1028.95     1244.52     23.71 o 
 -11   5   5       27.61        2.62      7.24 o 
  -9   5   5       10.64       47.37      8.25 o 
  -7   5   5     1214.66     1331.58     28.49 o 
  -5   5   5     1186.46     1640.04     23.24 o 
  -3   5   5     3917.74     4544.34     50.91 o 
  -1   5   5      162.65      133.44      8.08 o 
   1   5   5      445.67      673.85     12.64 o 
   3   5   5     5113.90     6400.49     49.81 o 
   5   5   5        2.00       12.31      6.03 o 
   7   5   5     2392.41     2961.33     32.16 o 
   9   5   5        2.95       -4.61      6.52 o 
  11   5   5      227.04      181.74     12.47 o 
  13   5   5      405.56      473.16     29.18 o 
  15   5   5      565.88      502.66     27.20 o 
  17   5   5      490.59      454.61     25.71 o 
  19   5   5      421.19      479.06     27.67 o 
  21   5   5      187.46      114.85     21.06 o 
  23   5   5        2.60      -25.20     17.61 o 
  25   5   5        0.09      -15.47     17.85 o 
 -26   6   5        1.78      -33.68     27.53 o 
 -24   6   5       39.26       65.55     31.81 o 
 -22   6   5       65.23       91.40     30.74 o 
 -20   6   5       29.67       71.98     41.97 o 
 -18   6   5        0.73      -22.13     17.22 o 
 -16   6   5      112.55       80.07     11.64 o 
 -14   6   5      727.64      703.56     20.99 o 
 -12   6   5      603.65      512.73     16.69 o 
 -10   6   5     3510.72     3510.82     36.67 o 
  -8   6   5      152.81      123.40      8.21 o 
  -6   6   5     1317.19     1453.32     31.79 o 
  -4   6   5      717.51      775.46     21.10 o 
  -2   6   5    20643.91    20079.32    157.46 o 
   0   6   5     1162.71     1276.37     20.39 o 
   2   6   5    12478.88    11924.08     80.65 o 
   4   6   5     4259.39     4462.08     39.92 o 
   6   6   5      273.85      277.96     10.86 o 
   8   6   5     2573.51     2141.54     33.39 o 
  10   6   5     2610.21     2659.49     32.07 o 
  12   6   5       98.21      141.11     15.54 o 
  14   6   5      683.53      571.39     25.12 o 
  16   6   5      638.94      691.59     29.19 o 
  18   6   5       81.62       53.30     16.92 o 
  20   6   5      220.18      213.71     23.20 o 
  22   6   5       16.78        6.53     18.02 o 
  24   6   5       19.34       22.03     19.42 o 
 -25   7   5      144.05      115.25     34.66 o 
 -23   7   5      134.76      190.30     35.44 o 
 -21   7   5      290.30      266.51     35.82 o 
 -19   7   5      619.33      608.16     43.16 o 
 -17   7   5      577.22      568.34     24.74 o 
 -15   7   5      369.32      311.34     19.10 o 
 -13   7   5     3123.42     2961.42     40.77 o 
 -11   7   5     2853.29     2878.56     34.10 o 
  -9   7   5     2145.77     1846.37     30.32 o 
  -7   7   5     3891.39     3821.63     40.13 o 
  -5   7   5     4803.39     5096.00     64.66 o 
  -3   7   5     4438.55     4221.23     51.11 o 
  -1   7   5    16316.64    15654.41    133.77 o 
   1   7   5     7359.81     7924.88     58.14 o 
   3   7   5        1.00        1.44      5.72 o 
   5   7   5     2096.87     2004.09     25.92 o 
   7   7   5     8553.70     8770.00     68.03 o 
   9   7   5      141.49      122.09      9.85 o 
  11   7   5     2788.38     2709.15     38.90 o 
  13   7   5     1566.01     1410.00     35.56 o 
  15   7   5        3.10      -14.48     12.18 o 
  17   7   5      868.59      973.51     35.06 o 
  19   7   5      730.10      808.52     34.38 o 
  21   7   5       54.32       43.22     19.21 o 
  23   7   5      255.89      277.04     27.19 o 
 -24   8   5       22.51       12.44     37.69 o 
 -22   8   5      336.08      380.74     42.60 o 
 -20   8   5      819.67      960.79     73.24 o 
 -18   8   5        8.04       -4.01     17.27 o 
 -16   8   5     1036.64     1112.65     32.37 o 
 -14   8   5     3323.04     3547.73     54.11 o 
 -12   8   5      158.51      162.19     15.41 o 
 -10   8   5     9293.97     9525.20     95.60 o 
  -8   8   5     1795.82     1951.47     36.26 o 
  -6   8   5      252.32      224.83     14.56 o 
  -4   8   5      969.61      929.12     24.94 o 
  -2   8   5     3534.48     3870.53     68.46 o 
   0   8   5       29.70       -0.90      5.25 o 
   2   8   5     4320.81     4166.99     38.09 o 
   4   8   5     1458.56     1376.25     21.80 o 
   6   8   5     1903.59     2153.43     28.30 o 
   8   8   5     4480.39     4485.22     44.50 o 
  10   8   5     2099.88     1717.17     37.06 o 
  12   8   5      671.91      563.68     20.48 o 
  14   8   5     1235.92     1415.83     37.79 o 
  16   8   5      312.21      319.05     23.10 o 
  18   8   5      319.73      334.67     24.83 o 
  20   8   5      900.05      916.37     37.87 o 
  22   8   5        5.68       -7.07     17.58 o 
  24   8   5      140.10      216.31     26.28 o 
 -25   9   5       85.78      154.43     52.66 o 
 -23   9   5      575.60      603.29     48.94 o 
 -21   9   5       12.30      -27.89     36.35 o 
 -19   9   5      204.21      275.34     35.57 o 
 -17   9   5     1496.69     1594.92     39.58 o 
 -15   9   5       12.41       -0.51     15.21 o 
 -13   9   5     1141.40     1174.83     32.31 o 
 -11   9   5     3811.46     3896.50     56.20 o 
  -9   9   5      127.60      162.83     15.02 o 
  -7   9   5     1638.00     1856.77     43.33 o 
  -5   9   5    13086.99    13166.61    118.58 o 
  -3   9   5      412.87      517.34     19.59 o 
  -1   9   5     8618.13     8397.17     83.67 o 
   1   9   5     5489.23     5298.66     49.77 o 
   3   9   5     1002.46      813.98     16.88 o 
   5   9   5     6859.38     6381.34     54.59 o 
   7   9   5     3666.60     3167.56     36.50 o 
   9   9   5     2766.45     2768.59     35.01 o 
  11   9   5     3847.72     3741.75     48.70 o 
  13   9   5      116.96       87.00     15.57 o 
  15   9   5      660.25      748.66     30.36 o 
  17   9   5      298.64      289.33     22.96 o 
  19   9   5       64.04       49.52     18.79 o 
  21   9   5      128.32       67.09     20.70 o 
  23   9   5       67.80       73.96     22.09 o 
 -24  10   5        5.49       16.07     37.69 o 
 -22  10   5       43.99       41.98     29.29 o 
 -20  10   5        0.70      -33.88     22.59 o 
 -18  10   5        1.52      -10.93     19.10 o 
 -16  10   5        2.46       14.37     14.04 o 
 -14  10   5      262.29      220.34     18.81 o 
 -12  10   5       11.19       -3.95     11.41 o 
 -10  10   5     1171.77     1334.25     33.79 o 
  -8  10   5     5062.26     4821.20     89.66 o 
  -6  10   5     2140.18     1961.63     37.31 o 
  -4  10   5      663.34      813.24     32.49 o 
  -2  10   5     1766.43     1679.40     45.45 o 
   0  10   5       22.88       17.20     10.14 o 
   2  10   5      147.73      134.44     11.09 o 
   4  10   5      542.27      619.55     18.04 o 
   6  10   5      242.84      263.01     16.10 o 
   8  10   5     2914.43     2800.00     35.56 o 
  10  10   5      371.60      336.07     15.05 o 
  12  10   5      729.54      718.65     23.97 o 
  14  10   5      144.50      113.22     18.16 o 
  16  10   5       28.31       30.95     15.78 o 
  18  10   5        8.21       14.69     16.34 o 
  20  10   5      237.72      223.11     24.37 o 
  22  10   5       78.63      104.73     23.01 o 
 -23  11   5       25.81       37.90     36.62 o 
 -21  11   5      113.39      164.77     45.44 o 
 -19  11   5      399.05      417.33     91.42 o 
 -17  11   5      140.03      174.35     24.39 o 
 -15  11   5      242.16      258.13     20.46 o 
 -13  11   5      159.03      137.42     16.96 o 
 -11  11   5      103.22       85.07     14.35 o 
  -9  11   5        1.94       -1.41     11.46 o 
  -7  11   5      351.47      333.10     18.86 o 
  -5  11   5      615.87      698.05     25.70 o 
  -3  11   5        1.25       -5.13     10.08 o 
  -1  11   5      347.58      352.18     18.52 o 
   1  11   5     1122.61     1338.71     31.69 o 
   3  11   5       10.01      -11.72      7.81 o 
   5  11   5       39.98       49.42      9.95 o 
   7  11   5       40.82       22.84      8.78 o 
   9  11   5        5.44      -12.58      8.38 o 
  11  11   5      408.12      502.34     20.49 o 
  13  11   5      179.53      148.43     25.39 o 
  15  11   5       11.36        9.70     14.90 o 
  17  11   5       72.49       39.71     17.58 o 
  19  11   5        1.51      -10.92     21.14 o 
  21  11   5       95.32       80.06     21.64 o 
 -22  12   5      201.33      233.44     39.12 o 
 -20  12   5      157.60      186.04     52.92 o 
 -18  12   5       97.83       89.19     21.88 o 
 -16  12   5      898.42      924.35     38.04 o 
 -14  12   5      453.71      491.23     27.78 o 
 -12  12   5      248.46      286.97     20.44 o 
 -10  12   5     1990.86     1962.13     47.85 o 
  -8  12   5      576.87      601.20     24.78 o 
  -6  12   5      678.23      698.35     26.19 o 
  -4  12   5     3566.00     3646.84     54.19 o 
  -2  12   5     1036.27      911.66     28.73 o 
   0  12   5     1364.80     1451.84     34.13 o 
   2  12   5     2181.15     2432.43     43.08 o 
   4  12   5       22.46        4.49     11.15 o 
   6  12   5      557.21      663.70     24.75 o 
   8  12   5      869.22      889.57     24.37 o 
  10  12   5       48.83       50.90     11.49 o 
  12  12   5      711.03      682.04     25.09 o 
  14  12   5      343.65      469.81     26.17 o 
  16  12   5      107.84      173.93     20.45 o 
  18  12   5       12.68        7.80     17.95 o 
  20  12   5      106.66      128.72     23.29 o 
  22  12   5      131.43      188.31     32.56 o 
 -21  13   5       55.69       84.76     33.16 o 
 -19  13   5      220.78      142.46     33.95 o 
 -17  13   5      569.52      611.60     35.57 o 
 -15  13   5      127.43      116.24     18.75 o 
 -13  13   5      853.62      949.08     33.13 o 
 -11  13   5     3377.06     3248.26     55.58 o 
  -9  13   5      946.34      991.66     32.38 o 
  -7  13   5     1888.58     1975.17     52.35 o 
  -5  13   5     5921.31     5883.74     74.38 o 
  -3  13   5       57.92       66.83     14.24 o 
  -1  13   5     5558.32     5799.43    102.16 o 
   1  13   5     1303.12     1493.60     35.17 o 
   3  13   5      945.94      953.35     29.70 o 
   5  13   5     2806.12     3119.45     50.19 o 
   7  13   5      962.07      940.93     29.75 o 
   9  13   5     1352.15     1251.99     36.34 o 
  11  13   5     2974.90     3052.01     52.59 o 
  13  13   5      108.06      165.24     19.35 o 
  15  13   5      360.01      310.50     28.17 o 
  17  13   5      795.44      932.74     37.62 o 
  19  13   5      498.18      702.65     35.57 o 
  21  13   5       79.77       61.99     22.19 o 
 -20  14   5       12.08       28.54     27.80 o 
 -18  14   5        7.72       37.72     21.48 o 
 -16  14   5       34.05       -7.81     15.49 o 
 -14  14   5        4.90       -1.43     14.67 o 
 -12  14   5       32.93       14.38     14.78 o 
 -10  14   5       12.43       11.48     14.40 o 
  -8  14   5        7.16       -8.52     12.67 o 
  -6  14   5      970.40     1192.18     34.77 o 
  -4  14   5       16.94       42.91     13.91 o 
  -2  14   5     1841.34     2117.70     43.33 o 
   0  14   5       37.88       58.73     14.09 o 
   2  14   5     1222.32     1354.90     36.89 o 
   4  14   5      685.37      908.96     30.73 o 
   6  14   5       71.02       31.12     13.24 o 
   8  14   5     2686.73     2448.96     51.62 o 
  10  14   5      204.04      291.00     20.84 o 
  12  14   5      954.16      863.49     52.64 o 
  14  14   5      358.47      437.08     29.79 o 
  16  14   5        0.67       14.56     19.66 o 
  18  14   5      116.41       80.63     32.36 o 
  20  14   5      183.43      205.47     27.60 o 
 -19  15   5       89.06       67.82     33.68 o 
 -17  15   5        4.91        5.66     20.68 o 
 -15  15   5      170.02      239.39     33.26 o 
 -13  15   5      207.37      227.70     28.24 o 
 -11  15   5      462.72      331.07     23.66 o 
  -9  15   5      663.35      759.37     55.48 o 
  -7  15   5       23.05       10.30     14.13 o 
  -5  15   5       29.70      -17.09     12.63 o 
  -3  15   5       33.55       30.93     15.07 o 
  -1  15   5     1845.91     2001.43     43.78 o 
   1  15   5       43.91      129.58     17.28 o 
   3  15   5     1607.73     1502.69     38.17 o 
   5  15   5     1353.37     1372.75     42.13 o 
   7  15   5       82.10       53.15     15.01 o 
   9  15   5      355.38      335.40     22.08 o 
  11  15   5      129.67      139.02     21.48 o 
  13  15   5       46.94       45.17     24.95 o 
  15  15   5       11.72       27.80     24.64 o 
  17  15   5        1.04        0.38     22.47 o 
  19  15   5       11.60       58.25     29.10 o 
 -18  16   5        9.69       20.52     21.58 o 
 -16  16   5       96.60       71.59     19.32 o 
 -14  16   5      201.44      242.78     23.71 o 
 -12  16   5      511.08      486.31     27.79 o 
 -10  16   5      885.49      961.88     35.25 o 
  -8  16   5       22.12       -2.70     15.22 o 
  -6  16   5      620.32      663.77     29.22 o 
  -4  16   5       54.08       52.67     16.20 o 
  -2  16   5       35.10       77.27     16.76 o 
   0  16   5     1224.93     1164.90     35.71 o 
   2  16   5       90.41       80.76     16.25 o 
   4  16   5       35.79       61.24     15.31 o 
   6  16   5       19.07       13.24     13.72 o 
   8  16   5       15.47       21.01     14.53 o 
  10  16   5        0.18      -13.85     13.74 o 
  12  16   5        4.45       -8.04     17.26 o 
  14  16   5      174.91      242.44     33.64 o 
  16  16   5        5.58       29.81     25.73 o 
  18  16   5        0.06       56.67     40.63 o 
 -17  17   5        0.39      -15.11     20.17 o 
 -15  17   5      108.05      110.80     21.06 o 
 -13  17   5      175.46      147.57     21.73 o 
 -11  17   5        4.61      -13.59     16.54 o 
  -9  17   5       54.75       74.17     18.69 o 
  -7  17   5       27.52        9.20     16.39 o 
  -5  17   5       82.61      103.23     18.88 o 
  -3  17   5      102.95      197.19     20.90 o 
  -1  17   5      482.64      527.56     32.25 o 
   1  17   5     1032.87      933.37     36.81 o 
   3  17   5        1.57       -3.94     14.15 o 
   5  17   5     1220.32     1260.45     37.30 o 
   7  17   5      150.46      174.36     19.50 o 
   9  17   5       34.85       -5.04     14.66 o 
  11  17   5      279.95      344.45     28.57 o 
  13  17   5      102.70      110.83     29.10 o 
  15  17   5      154.22      190.85     47.04 o 
  17  17   5      209.53      299.91     53.46 o 
 -16  18   5      105.08       90.44     21.41 o 
 -14  18   5      476.51      518.72     35.19 o 
 -12  18   5        3.64      -14.41     17.19 o 
 -10  18   5      149.52       94.76     20.79 o 
  -8  18   5      678.36      679.32     44.29 o 
  -6  18   5       29.42      -19.37     15.68 o 
  -4  18   5     1481.42     1409.43     44.83 o 
  -2  18   5     1907.23     1900.36     47.07 o 
   0  18   5      216.13      192.03     20.69 o 
   2  18   5     2958.64     3035.36     72.38 o 
   4  18   5     1165.99     1263.53     38.28 o 
   6  18   5      589.61      527.31     27.45 o 
   8  18   5      805.37      823.11     32.91 o 
  10  18   5      203.63      230.14     24.26 o 
  12  18   5       96.81      135.86     47.31 o 
  14  18   5      498.62      568.27     64.69 o 
 -15  19   5       64.50       71.62     20.75 o 
 -13  19   5      410.98      380.48     28.06 o 
 -11  19   5     1011.00     1185.78     42.36 o 
  -9  19   5       62.83       46.94     18.88 o 
  -7  19   5      529.55      488.80     29.41 o 
  -5  19   5      856.01      808.96     34.18 o 
  -3  19   5       63.72       59.34     18.48 o 
  -1  19   5     1698.88     1686.96     44.73 o 
   1  19   5     1057.00     1103.93     37.64 o 
   3  19   5       26.39        6.03     15.25 o 
   5  19   5     1043.43      978.18     36.03 o 
   7  19   5      800.25      826.97     37.59 o 
   9  19   5       11.43       21.58     18.45 o 
  11  19   5      422.26      419.51     38.58 o 
  13  19   5      203.33      246.98     52.39 o 
 -12  20   5        0.21       -0.13     18.04 o 
 -10  20   5      201.33      232.01     26.62 o 
  -8  20   5      411.90      457.53     30.06 o 
  -6  20   5       37.30       33.68     17.52 o 
  -4  20   5      666.30      655.39     32.71 o 
  -2  20   5      546.53      575.24     31.33 o 
   0  20   5        0.44        7.76     16.16 o 
   2  20   5      225.49      188.45     24.67 o 
   4  20   5      303.22      310.59     27.89 o 
   6  20   5        0.28      -23.38     16.54 o 
   8  20   5      706.04      759.52     38.48 o 
  10  20   5      170.76      181.19     38.22 o 
  12  20   5       19.30        2.52     22.73 o 
 -11  21   5       26.37       -6.48     18.95 o 
  -9  21   5       69.26       63.71     20.91 o 
  -7  21   5        8.57       11.36     17.59 o 
  -5  21   5      259.29      310.25     26.43 o 
  -3  21   5      148.51      141.02     25.00 o 
  -1  21   5        8.45       27.21     19.92 o 
   1  21   5       84.03      135.53     23.84 o 
   3  21   5       47.78       41.27     20.79 o 
   5  21   5       38.85       25.28     19.39 o 
   7  21   5      177.99      261.50     29.76 o 
   9  21   5        0.88       -1.58     18.59 o 
  -6  22   5        7.50        8.13     20.71 o 
  -4  22   5        6.19      -25.29     16.86 o 
  -2  22   5       14.79       19.98     19.95 o 
   0  22   5       22.06       43.82     21.39 o 
   2  22   5       40.96       34.91     37.46 o 
   4  22   5       33.68       28.30     20.67 o 
   6  22   5        8.14       20.06     21.86 o 
 -26   0   6      262.74      303.71     39.12 o 
 -24   0   6       20.21        9.50     26.64 o 
 -22   0   6      266.80      302.97     54.26 o 
 -20   0   6      976.11     1038.23     48.76 o 
 -18   0   6      476.58      378.32     26.75 o 
 -16   0   6      533.38      522.45     25.87 o 
 -14   0   6     2064.38     2108.26     50.32 o 
 -12   0   6        2.71       -6.40     10.65 o 
 -10   0   6     4869.47     4510.72     61.05 o 
  -8   0   6     7583.63     7287.42    106.43 o 
  -6   0   6    21434.94    22521.88    197.05 o 
  -4   0   6      377.81      199.85     13.04 o 
  -2   0   6    40470.99    40964.14    335.51 o 
   0   0   6    19725.85    20385.56    178.21 o 
   2   0   6    20500.60    22226.10    193.33 o 
   4   0   6     7774.71     8503.49    115.87 o 
   6   0   6      968.79      882.55     24.32 o 
   8   0   6    36512.97    39753.19    333.93 o 
  10   0   6     4620.92     4231.05     56.80 o 
  12   0   6      427.30      428.93     44.91 o 
  14   0   6     1564.85     1495.51     71.64 o 
  16   0   6     1986.63     1836.53     61.42 o 
  18   0   6        0.37      -11.12     22.45 o 
  20   0   6     1363.07     1567.36     64.44 o 
  22   0   6      353.11      320.92     39.67 o 
  24   0   6       31.10        2.92     27.03 o 
 -25   1   6       64.51       69.37     20.50 o 
 -23   1   6      465.73      466.86     31.51 o 
 -21   1   6      116.15      157.49     19.66 o 
 -19   1   6      290.77      322.92     31.41 o 
 -17   1   6     1163.68     1096.83     24.73 o 
 -15   1   6      600.38      601.03     18.56 o 
 -13   1   6     1521.15     1523.95     25.78 o 
 -11   1   6     4278.93     4608.45     59.65 o 
  -9   1   6      186.16      137.52     27.68 o 
  -7   1   6     2445.50     2328.32     27.26 o 
  -5   1   6    16180.24    16135.73    104.04 o 
  -3   1   6     9330.12     8478.48     61.09 o 
  -1   1   6     2186.73     2217.72     24.82 o 
   1   1   6      398.23      320.32     10.69 o 
   3   1   6     8849.69     9020.45     65.30 o 
   5   1   6     1791.66     1911.89     24.59 o 
   7   1   6     6964.32     6922.75     59.79 o 
   9   1   6     1698.27     1944.79     25.58 o 
  11   1   6     4745.88     4617.88     61.73 o 
  13   1   6      724.72      638.18     26.08 o 
  15   1   6      157.22      140.29     16.91 o 
  17   1   6      787.74      805.08     32.28 o 
  19   1   6      364.78      334.02     35.49 o 
  21   1   6      265.80      192.82     23.57 o 
  23   1   6      300.02      294.72     27.66 o 
  25   1   6       33.59      -10.30     18.65 o 
 -26   2   6       35.67       16.95     24.55 o 
 -24   2   6       48.74       23.78     18.72 o 
 -22   2   6       18.46       -4.06     16.32 o 
 -20   2   6      364.69      398.02     34.26 o 
 -18   2   6      258.07      225.54     14.82 o 
 -16   2   6        1.68        3.38      9.47 o 
 -14   2   6      272.25      250.48     13.29 o 
 -12   2   6       88.67      113.03     10.96 o 
 -10   2   6       19.70        0.67      7.49 o 
  -8   2   6     2521.68     2702.94     30.29 o 
  -6   2   6     2701.97     2481.28     27.67 o 
  -4   2   6      293.15      283.79     10.34 o 
  -2   2   6     7669.22     8435.68     60.52 o 
   0   2   6     2332.60     2144.34     27.24 o 
   2   2   6      868.64      941.49     18.34 o 
   4   2   6     2158.94     2304.10     26.84 o 
   6   2   6     2587.28     2939.87     31.46 o 
   8   2   6       85.64       78.57     11.31 o 
  10   2   6     1315.00     1338.69     22.24 o 
  12   2   6       20.92        9.46     13.50 o 
  14   2   6      132.68      108.63     17.86 o 
  16   2   6       79.82       46.06     14.89 o 
  18   2   6      153.14       94.36     18.55 o 
  20   2   6      202.84      247.24     24.02 o 
  22   2   6      115.42      103.88     22.45 o 
  24   2   6        3.16        1.14     18.85 o 
 -25   3   6       44.59        1.12     28.83 o 
 -23   3   6       27.38       11.69     18.02 o 
 -21   3   6      121.45      138.53     19.73 o 
 -19   3   6       15.89      -17.58     13.64 o 
 -17   3   6       22.05       13.34     10.17 o 
 -15   3   6      583.76      530.36     25.31 o 
 -13   3   6      720.70      861.07     24.27 o 
 -11   3   6       21.10        8.95      7.53 o 
  -9   3   6     1947.60     2194.30     27.84 o 
  -7   3   6     1417.37     1181.99     19.21 o 
  -5   3   6      156.55      106.46      7.55 o 
  -3   3   6     4788.68     6407.90     58.53 o 
  -1   3   6      575.55      709.30     14.08 o 
   1   3   6       83.99       72.82      7.00 o 
   3   3   6    13048.58    14215.98     94.50 o 
   5   3   6     1486.16     1735.36     23.48 o 
   7   3   6      584.02      755.12     16.83 o 
   9   3   6     5291.98     5810.39     57.72 o 
  11   3   6       62.11       20.35     11.03 o 
  13   3   6        4.92       12.98     11.87 o 
  15   3   6      270.40      286.94     20.84 o 
  17   3   6      171.53      143.96     21.84 o 
  19   3   6       24.05        6.36     16.24 o 
  21   3   6       18.08       25.92     22.22 o 
  23   3   6        0.31      -25.85     17.28 o 
  25   3   6        0.07      -19.40     18.15 o 
 -26   4   6       52.18       76.42     35.09 o 
 -24   4   6        1.21      -25.88     26.97 o 
 -22   4   6      500.06      576.67     74.31 o 
 -20   4   6      477.97      494.08     27.19 o 
 -18   4   6        1.90       15.51     10.78 o 
 -16   4   6     1375.86     1319.02     26.73 o 
 -14   4   6     1453.38     1654.55     28.00 o 
 -12   4   6      343.87      400.78     14.67 o 
 -10   4   6     6039.14     6199.94     55.15 o 
  -8   4   6     5147.79     4961.51     58.06 o 
  -6   4   6      360.59      462.42     12.32 o 
  -4   4   6     6462.31     7680.74     68.02 o 
  -2   4   6     1688.30     1418.61     23.06 o 
   0   4   6     1296.31     1470.64     19.64 o 
   2   4   6      140.62       33.91      6.27 o 
   4   4   6      324.81      418.39     13.06 o 
   6   4   6       23.56       16.64      6.65 o 
   8   4   6     1161.29     1398.68     25.75 o 
  10   4   6      439.89      304.02     12.06 o 
  12   4   6        5.23       -7.23     10.89 o 
  14   4   6      492.11      550.89     24.97 o 
  16   4   6      142.10       99.02     16.82 o 
  18   4   6      280.99      308.33     24.49 o 
  20   4   6      294.69      243.96     24.55 o 
  22   4   6       38.13       29.65     18.38 o 
  24   4   6       13.92      -26.59     17.73 o 
 -25   5   6      157.44      201.75     38.35 o 
 -23   5   6      623.93      652.46     48.86 o 
 -21   5   6      207.83      164.16     31.36 o 
 -19   5   6      498.09      436.36     38.20 o 
 -17   5   6     1978.65     1873.19     35.97 o 
 -15   5   6     1685.68     1509.15     34.27 o 
 -13   5   6      973.74      916.20     21.13 o 
 -11   5   6     2320.62     2076.75     28.34 o 
  -9   5   6     3766.59     3958.89     38.83 o 
  -7   5   6     2280.30     2371.79     42.76 o 
  -5   5   6    28029.92    25414.50    172.90 o 
  -3   5   6     9596.50    10576.46     82.66 o 
  -1   5   6     3052.16     3569.36     41.74 o 
   1   5   6     9227.57     8891.09     71.08 o 
   3   5   6     1555.69     1849.69     23.78 o 
   5   5   6     5524.82     5750.14     49.12 o 
   7   5   6    11296.48    10761.57     94.32 o 
   9   5   6        5.31        9.84      7.16 o 
  11   5   6     3229.05     3244.11     46.22 o 
  13   5   6      553.85      610.29     25.72 o 
  15   5   6       73.68      116.73     16.97 o 
  17   5   6      629.77      615.09     29.01 o 
  19   5   6      128.65       92.94     19.84 o 
  21   5   6       87.13       44.63     18.79 o 
  23   5   6      189.92      183.94     26.01 o 
 -26   6   6      231.16      261.90     41.93 o 
 -24   6   6       48.23       58.37     31.43 o 
 -22   6   6       66.23      129.66     32.48 o 
 -20   6   6     1061.41     1234.36    117.08 o 
 -18   6   6      319.80      295.79     24.80 o 
 -16   6   6        3.42        2.33     12.75 o 
 -14   6   6     1218.58     1231.75     32.37 o 
 -12   6   6        2.15       11.20      9.57 o 
 -10   6   6      232.77      252.78     13.86 o 
  -8   6   6     3486.95     3470.55     34.29 o 
  -6   6   6     8152.37     8092.42     76.21 o 
  -4   6   6     1141.47      863.62     33.80 o 
  -2   6   6     7380.04     8170.42     67.88 o 
   0   6   6     3097.80     3649.30     39.19 o 
   2   6   6      840.18      703.36     19.68 o 
   4   6   6     5329.79     5376.82     46.74 o 
   6   6   6       78.94       47.01      7.56 o 
   8   6   6     8948.80     8358.13     66.64 o 
  10   6   6     1908.44     1891.59     27.82 o 
  12   6   6      444.24      485.79     23.06 o 
  14   6   6      101.75       53.25     14.55 o 
  16   6   6      100.88       80.01     17.32 o 
  18   6   6        0.59      -20.51     13.67 o 
  20   6   6      308.40      428.69     28.61 o 
  22   6   6       56.76       50.86     20.47 o 
  24   6   6        9.89       -6.62     18.72 o 
 -25   7   6       31.11       34.79     33.86 o 
 -23   7   6      217.18      317.84     45.17 o 
 -21   7   6       56.39      108.05     30.28 o 
 -19   7   6       27.31        1.08     45.44 o 
 -17   7   6      344.03      398.77     22.16 o 
 -15   7   6       93.35       73.68     14.97 o 
 -13   7   6     1299.86     1266.94     41.96 o 
 -11   7   6       60.27      106.71     13.99 o 
  -9   7   6     5451.03     5544.25     72.07 o 
  -7   7   6     1332.66     1152.95     28.24 o 
  -5   7   6     1125.93     1180.09     28.09 o 
  -3   7   6     1051.90     1097.00     31.71 o 
  -1   7   6      701.08      682.99     20.87 o 
   1   7   6     2560.43     2623.98     27.69 o 
   3   7   6     4847.86     5641.37     51.68 o 
   5   7   6     2748.38     2597.66     30.84 o 
   7   7   6      460.24      412.92     14.41 o 
   9   7   6      401.69      466.97     18.69 o 
  11   7   6     1406.13     1485.91     29.83 o 
  13   7   6       55.79       10.66     13.09 o 
  15   7   6       32.19       -1.67     14.20 o 
  17   7   6       45.71       47.80     17.07 o 
  19   7   6       18.36        6.88     16.81 o 
  21   7   6      121.22      109.01     21.41 o 
  23   7   6       12.70      -11.23     18.55 o 
 -24   8   6       51.55       51.20     31.73 o 
 -22   8   6       21.32       16.61     27.60 o 
 -20   8   6        0.01       -4.93     25.05 o 
 -18   8   6       63.21        3.29     17.17 o 
 -16   8   6      122.98      105.62     16.50 o 
 -14   8   6        0.68       -7.81     11.58 o 
 -12   8   6      425.66      389.10     20.47 o 
 -10   8   6     1694.92     1744.06     36.58 o 
  -8   8   6       64.97       37.06     11.71 o 
  -6   8   6      551.84      622.60     22.79 o 
  -4   8   6     2147.01     2146.21     37.94 o 
  -2   8   6      835.11      780.21     30.55 o 
   0   8   6     3795.19     4219.46     53.47 o 
   2   8   6     3024.84     2862.65     30.89 o 
   4   8   6      259.01      324.67     13.22 o 
   6   8   6     1642.65     1441.85     23.95 o 
   8   8   6      344.51      343.09     13.93 o 
  10   8   6      384.91      472.91     16.62 o 
  12   8   6        5.20       -2.99     12.90 o 
  14   8   6      500.68      564.70     26.51 o 
  16   8   6        4.10      -20.52     13.68 o 
  18   8   6      135.67      115.69     20.48 o 
  20   8   6        2.76      -21.74     21.76 o 
  22   8   6       11.28       30.73     19.84 o 
 -23   9   6       28.87       52.55     31.43 o 
 -21   9   6        1.19      -48.02     43.84 o 
 -19   9   6       82.22       81.55     28.92 o 
 -17   9   6      263.41      278.76     23.94 o 
 -15   9   6        2.73       -2.36     12.29 o 
 -13   9   6       92.91       90.34     15.19 o 
 -11   9   6      634.50      610.10     24.62 o 
  -9   9   6      359.06      363.75     22.08 o 
  -7   9   6      257.34      165.91     19.34 o 
  -5   9   6     4148.29     3800.95     54.48 o 
  -3   9   6        5.79        7.12     10.08 o 
  -1   9   6      367.05      357.70     17.63 o 
   1   9   6     5148.80     5442.39     70.37 o 
   3   9   6     1670.27     1791.31     34.95 o 
   5   9   6     4584.42     4872.28     46.75 o 
   7   9   6     4240.91     4203.37     44.04 o 
   9   9   6      245.14      239.69     14.29 o 
  11   9   6     2031.81     2101.20     36.96 o 
  13   9   6     1060.06     1086.58     34.78 o 
  15   9   6      150.87      177.01     24.48 o 
  17   9   6      466.89      493.33     45.99 o 
  19   9   6       35.52       71.86     20.83 o 
  21   9   6       31.98      -12.33     17.99 o 
  23   9   6       27.35       20.79     22.53 o 
 -24  10   6       36.76       18.53     29.91 o 
 -22  10   6      109.43      121.02     34.75 o 
 -20  10   6      223.75      301.96     39.26 o 
 -18  10   6      258.61      275.75     27.03 o 
 -16  10   6      122.73      116.25     17.65 o 
 -14  10   6     1139.80     1250.05     35.57 o 
 -12  10   6       84.06      102.38     15.50 o 
 -10  10   6     3102.56     3194.68     52.15 o 
  -8  10   6     5051.78     4848.08     64.75 o 
  -6  10   6       18.92       52.48     13.35 o 
  -4  10   6     8581.80     8286.04     87.84 o 
  -2  10   6     3187.13     3080.83     55.75 o 
   0  10   6      396.52      299.98     17.11 o 
   2  10   6     2651.18     2389.66     41.25 o 
   4  10   6     1657.84     1663.41     34.63 o 
   6  10   6      120.73       95.87     10.09 o 
   8  10   6     2443.63     2258.05     36.02 o 
  10  10   6     2004.18     2155.06     32.74 o 
  12  10   6       61.23       45.98     14.72 o 
  14  10   6      498.53      443.50     25.98 o 
  16  10   6       47.41       23.21     16.16 o 
  18  10   6       53.76       70.73     19.69 o 
  20  10   6       27.36       18.72     19.49 o 
  22  10   6        6.48       12.08     18.68 o 
 -23  11   6      231.72      373.56     46.65 o 
 -21  11   6      288.75      194.03     37.14 o 
 -19  11   6        3.00       11.02     19.07 o 
 -17  11   6     1231.85     1230.20     38.27 o 
 -15  11   6      919.86      956.36     33.40 o 
 -13  11   6      507.85      555.37     50.70 o 
 -11  11   6     1185.35     1384.57     41.45 o 
  -9  11   6       18.01       13.45     11.76 o 
  -7  11   6     3224.64     2945.18     49.55 o 
  -5  11   6     5415.55     5617.63     70.43 o 
  -3  11   6       49.65       37.41     12.18 o 
  -1  11   6     4950.82     5011.81     65.36 o 
   1  11   6     4030.30     4514.93     60.46 o 
   3  11   6       31.44       19.35     11.22 o 
   5  11   6     3124.75     3276.50     50.30 o 
   7  11   6     3947.80     4219.30     58.90 o 
   9  11   6      803.91      808.72     21.83 o 
  11  11   6        5.45      -16.79     11.19 o 
  13  11   6     2004.24     1958.44     54.00 o 
  15  11   6     1024.85     1129.22     46.07 o 
  17  11   6      137.48      173.36     21.94 o 
  19  11   6      360.35      378.83     29.32 o 
  21  11   6       75.94       24.04     22.22 o 
 -22  12   6        1.97       26.39     34.75 o 
 -20  12   6      282.53      282.17     39.29 o 
 -18  12   6      802.05      894.99     42.16 o 
 -16  12   6        7.50       10.54     16.00 o 
 -14  12   6     1516.53     1737.83     43.08 o 
 -12  12   6      119.24      114.43     17.06 o 
 -10  12   6     1495.69     1382.84     36.23 o 
  -8  12   6     1942.57     1857.50     58.20 o 
  -6  12   6        0.31       -7.34     11.78 o 
  -4  12   6     2418.15     2416.50     44.83 o 
  -2  12   6     1656.69     1845.02     39.17 o 
   0  12   6        1.66       16.36     11.76 o 
   2  12   6      562.05      475.93     21.84 o 
   4  12   6     1917.46     1898.34     43.52 o 
   6  12   6      305.20      372.75     36.34 o 
   8  12   6     2265.57     2089.54     57.08 o 
  10  12   6     1851.18     1743.50     39.60 o 
  12  12   6      188.49      226.97     17.72 o 
  14  12   6      897.17      902.22     35.06 o 
  16  12   6     1342.10     1380.79     42.48 o 
  18  12   6       37.93       79.66     20.78 o 
  20  12   6      648.29      741.99     37.26 o 
 -21  13   6        3.07      -12.58     30.22 o 
 -19  13   6       62.28      114.69     25.58 o 
 -17  13   6        6.29       18.01     17.49 o 
 -15  13   6        3.07        3.51     14.78 o 
 -13  13   6       32.28       28.91     16.13 o 
 -11  13   6       77.01      108.90     17.55 o 
  -9  13   6      158.99      265.68     22.45 o 
  -7  13   6        4.04        6.35     12.98 o 
  -5  13   6     1198.97     1082.17     32.73 o 
  -3  13   6      250.16      378.95     22.61 o 
  -1  13   6       87.58        8.56     21.61 o 
   1  13   6        6.29        3.22     12.00 o 
   3  13   6       48.17       29.89     13.03 o 
   5  13   6      997.65      827.85     28.96 o 
   7  13   6      217.40      165.52     17.80 o 
   9  13   6      948.52      990.22     31.79 o 
  11  13   6      598.19      431.49     28.07 o 
  13  13   6       54.57       28.72     53.46 o 
  15  13   6      107.77      149.38     31.56 o 
  17  13   6      333.26      301.54     26.06 o 
  19  13   6        8.13       31.89     19.72 o 
 -20  14   6       67.20      124.60     35.82 o 
 -18  14   6      399.52      340.48     43.46 o 
 -16  14   6       49.02       67.63     18.73 o 
 -14  14   6      139.30      126.16     19.28 o 
 -12  14   6      193.21      184.90     20.46 o 
 -10  14   6       33.83       57.85     16.34 o 
  -8  14   6       35.95       46.05     15.89 o 
  -6  14   6      211.66      249.45     20.32 o 
  -4  14   6       65.85       63.04     15.35 o 
  -2  14   6      780.63      728.73     28.98 o 
   0  14   6      135.36      123.01     23.30 o 
   2  14   6     1925.18     1972.72     42.78 o 
   4  14   6      851.28      885.52     45.45 o 
   6  14   6       34.97       18.95     14.17 o 
   8  14   6      144.17      205.03     19.07 o 
  10  14   6      650.55      763.83     30.14 o 
  12  14   6      117.84      172.45     24.52 o 
  14  14   6      157.98      140.23     30.21 o 
  16  14   6      120.70      146.77     31.86 o 
  18  14   6        1.55      -17.20     25.63 o 
 -19  15   6       28.83       30.23     49.18 o 
 -17  15   6       82.85      106.85     34.65 o 
 -15  15   6        8.00       11.24     16.45 o 
 -13  15   6       61.26       20.90     16.22 o 
 -11  15   6      683.73      655.51     29.74 o 
  -9  15   6       73.88       65.03     22.45 o 
  -7  15   6     1204.63     1178.03     37.12 o 
  -5  15   6      448.60      380.64     24.11 o 
  -3  15   6      475.57      439.65     24.89 o 
  -1  15   6     2890.32     2663.16     65.82 o 
   1  15   6     1753.01     1801.55     42.77 o 
   3  15   6      329.11      265.65     20.90 o 
   5  15   6     1033.38      874.56     31.12 o 
   7  15   6      837.98      946.17     36.96 o 
   9  15   6        4.47       -8.76     13.58 o 
  11  15   6      480.65      320.01     27.33 o 
  13  15   6      165.61      159.97     31.14 o 
  15  15   6       35.74       31.64     24.74 o 
  17  15   6      218.65      248.57     35.98 o 
 -18  16   6       15.28       -2.72     21.31 o 
 -16  16   6      352.40      357.50     26.99 o 
 -14  16   6      557.33      527.12     29.86 o 
 -12  16   6       16.73       34.83     17.91 o 
 -10  16   6     1763.44     1826.47     46.42 o 
  -8  16   6     2121.18     2291.92     78.17 o 
  -6  16   6      137.66      147.84     19.97 o 
  -4  16   6     3071.88     2953.05     56.03 o 
  -2  16   6     1313.38     1357.20     39.77 o 
   0  16   6      315.14      235.64     21.20 o 
   2  16   6      878.63      814.62     31.95 o 
   4  16   6      149.41      199.15     25.55 o 
   6  16   6       30.62       12.37     14.51 o 
   8  16   6      997.04      911.02     32.82 o 
  10  16   6      860.30      970.80     49.90 o 
  12  16   6       96.53       29.75     20.21 o 
  14  16   6      565.37      570.54     45.29 o 
  16  16   6      105.05      109.06     42.23 o 
 -17  17   6      415.33      422.10     35.50 o 
 -15  17   6      179.68      192.14     24.21 o 
 -13  17   6      465.04      419.37     28.38 o 
 -11  17   6     1269.64     1208.74     87.42 o 
  -9  17   6      443.18      449.68     27.76 o 
  -7  17   6     1117.64     1106.26     47.69 o 
  -5  17   6     1651.50     1723.99     52.16 o 
  -3  17   6       23.98       20.45     15.88 o 
  -1  17   6      686.46      641.02     29.50 o 
   1  17   6      141.11      152.42     18.93 o 
   3  17   6        3.61       12.37     14.83 o 
   5  17   6      264.12      311.71     37.73 o 
   7  17   6      587.17      575.45     28.06 o 
   9  17   6        8.24        8.95     15.08 o 
  11  17   6      392.30      358.10     35.01 o 
  13  17   6      105.55       50.06     28.54 o 
  15  17   6       18.10        8.90     25.55 o 
 -16  18   6        4.66      -14.37     18.04 o 
 -14  18   6      175.98      144.23     23.00 o 
 -12  18   6       19.19       42.34     18.87 o 
 -10  18   6      132.55      104.43     21.57 o 
  -8  18   6      134.84      129.73     22.25 o 
  -6  18   6       57.21       69.88     18.91 o 
  -4  18   6       53.96       80.71     23.07 o 
  -2  18   6       31.96       32.41     16.14 o 
   0  18   6       20.51       51.64     17.07 o 
   2  18   6        1.16       -9.19     15.07 o 
   4  18   6        6.41       18.39     15.22 o 
   6  18   6       15.92       13.84     16.76 o 
   8  18   6      173.41      139.13     19.47 o 
  10  18   6        5.67       16.03     19.30 o 
  12  18   6       59.40       63.22     28.32 o 
  14  18   6       54.76       15.50     35.28 o 
 -13  19   6       16.93       -2.47     23.55 o 
 -11  19   6       61.86       30.99     19.31 o 
  -9  19   6       19.48       34.83     18.26 o 
  -7  19   6       26.78       38.43     23.69 o 
  -5  19   6       20.05      -12.16     16.32 o 
  -3  19   6       11.77       17.40     16.42 o 
  -1  19   6        0.07        8.66     16.76 o 
   1  19   6      101.42       73.95     18.14 o 
   3  19   6       12.86       40.50     17.05 o 
   5  19   6       27.04       26.43     16.89 o 
   7  19   6       42.74        8.87     15.46 o 
   9  19   6       15.19       30.32     16.59 o 
  11  19   6        7.92       -8.58     51.32 o 
  13  19   6       30.37      -20.31     33.68 o 
 -12  20   6        5.41        4.21     19.12 o 
 -10  20   6      238.88      250.25     25.56 o 
  -8  20   6      254.62      318.18     27.94 o 
  -6  20   6        1.33       -2.01     17.93 o 
  -4  20   6      273.13      300.13     25.80 o 
  -2  20   6      445.48      413.85     27.85 o 
   0  20   6        0.19        2.77     16.51 o 
   2  20   6      459.88      643.04     32.40 o 
   4  20   6      127.39      201.68     22.43 o 
   6  20   6       28.28        5.88     20.66 o 
   8  20   6      203.65      255.75     27.60 o 
  10  20   6       88.23      143.60     30.90 o 
  -9  21   6        7.26       18.47     19.45 o 
  -7  21   6      166.96      168.96     23.82 o 
  -5  21   6      296.07      406.30     29.35 o 
  -3  21   6       26.25       29.51     18.36 o 
  -1  21   6      324.22      303.39     26.49 o 
   1  21   6      652.23      813.16     36.13 o 
   3  21   6        6.93        6.32     19.30 o 
   5  21   6      124.32      127.90     31.85 o 
   7  21   6      260.65      272.88     29.39 o 
  -4  22   6      102.32       77.22     20.90 o 
  -2  22   6      538.51      578.12     37.42 o 
   0  22   6       56.53      190.70     32.22 o 
   2  22   6      217.02      204.16     27.95 o 
 -25   1   7        6.88      -25.79     24.54 o 
 -23   1   7      177.35      120.06     20.53 o 
 -21   1   7       94.92       70.26     18.44 o 
 -19   1   7        0.18        8.71     12.68 o 
 -17   1   7      667.84      610.10     20.48 o 
 -15   1   7      201.29      163.97     13.79 o 
 -13   1   7       68.72       41.01      9.47 o 
 -11   1   7     3379.09     3296.15     37.44 o 
  -9   1   7       92.49       87.40      8.73 o 
  -7   1   7     5283.73     5924.56     50.48 o 
  -5   1   7    29360.00    29750.06    180.21 o 
  -3   1   7     1135.10     1166.87     22.65 o 
  -1   1   7    13787.21    13236.05     89.64 o 
   1   1   7     4465.09     4706.25     42.27 o 
   3   1   7      608.51      380.16     12.49 o 
   5   1   7      332.34      380.71     12.94 o 
   7   1   7     2822.61     2957.38     33.54 o 
   9   1   7     1166.93      961.25     19.56 o 
  11   1   7     1232.95     1106.21     62.50 o 
  13   1   7      807.87      951.12     33.62 o 
  15   1   7       35.14       20.24     14.17 o 
  17   1   7      121.78      105.21     18.43 o 
  19   1   7       45.12       22.30     17.76 o 
  21   1   7        2.02        0.76     17.86 o 
  23   1   7       49.10       13.71     18.66 o 
 -26   2   7      144.97      216.59     38.20 o 
 -24   2   7      108.90      191.90     32.51 o 
 -22   2   7       53.42       79.56     22.31 o 
 -20   2   7      533.50      597.63     27.80 o 
 -18   2   7      618.03      648.54     21.54 o 
 -16   2   7      364.83      329.05     16.06 o 
 -14   2   7     1996.98     1965.80     30.98 o 
 -12   2   7      104.54      105.29     10.43 o 
 -10   2   7     5891.33     6435.08     55.92 o 
  -8   2   7     4161.19     4896.64     45.12 o 
  -6   2   7       23.08       54.00      7.71 o 
  -4   2   7    41063.18    40873.38    239.94 o 
  -2   2   7     9866.29    10360.22     73.92 o 
   0   2   7      313.84      288.77     12.15 o 
   2   2   7     4818.40     4922.42     43.82 o 
   4   2   7     6740.28     6628.77     54.52 o 
   6   2   7      361.75      331.01     16.47 o 
   8   2   7     3070.07     2809.68     36.24 o 
  10   2   7     2352.95     2139.11     47.99 o 
  12   2   7      108.58       85.04     15.07 o 
  14   2   7      453.14      461.15     24.12 o 
  16   2   7     1274.59     1403.21     39.97 o 
  18   2   7       40.96       21.38     16.90 o 
  20   2   7      209.47      255.31     25.19 o 
  22   2   7      178.46      159.83     24.37 o 
  24   2   7        0.00      -16.96     18.67 o 
 -25   3   7       28.57       19.11     29.54 o 
 -23   3   7      329.38      407.07     42.36 o 
 -21   3   7      509.54      505.00     32.47 o 
 -19   3   7        0.34        0.83     14.40 o 
 -17   3   7     1563.41     1601.37     30.06 o 
 -15   3   7     1900.18     1970.78     31.73 o 
 -13   3   7      575.07      563.30     18.16 o 
 -11   3   7     1992.02     2105.27     29.59 o 
  -9   3   7      247.70      250.18     11.35 o 
  -7   3   7      759.85      832.42     17.50 o 
  -5   3   7     1382.15     1707.21     24.02 o 
  -3   3   7      349.39      447.00     13.05 o 
  -1   3   7      850.77      471.58     13.47 o 
   1   3   7     2416.08     2346.22     27.85 o 
   3   3   7     1106.79     1537.10     22.72 o 
   5   3   7     1516.73     1457.73     22.90 o 
   7   3   7     2008.65     1870.81     26.52 o 
   9   3   7       39.93       56.32      8.36 o 
  11   3   7     4141.05     3835.16     57.54 o 
  13   3   7     2949.16     2906.29     51.78 o 
  15   3   7      141.60      113.91     17.70 o 
  17   3   7      994.81     1082.02     37.18 o 
  19   3   7      220.22      209.93     23.05 o 
  21   3   7       16.19      -18.39     16.79 o 
  23   3   7      134.45       91.02     21.95 o 
 -26   4   7      118.44       79.84     35.85 o 
 -24   4   7       52.14       76.68     31.08 o 
 -22   4   7        8.62      -18.58     32.08 o 
 -20   4   7      119.49       95.73     29.37 o 
 -18   4   7      860.13      675.47     27.41 o 
 -16   4   7      269.10      315.20     17.92 o 
 -14   4   7     1232.78     1293.22     28.86 o 
 -12   4   7     1477.01     1196.13     27.25 o 
 -10   4   7      292.05      278.28     12.45 o 
  -8   4   7     2626.30     2357.82     28.87 o 
  -6   4   7     3130.12     3442.84     41.64 o 
  -4   4   7      114.38      178.75     10.72 o 
  -2   4   7     7646.12     7605.40     57.78 o 
   0   4   7     6246.81     7258.27     73.41 o 
   2   4   7       33.42       18.14      6.41 o 
   4   4   7     8046.19     7643.75     60.88 o 
   6   4   7       28.47       35.87      7.49 o 
   8   4   7     2447.55     2495.98     31.48 o 
  10   4   7      538.06      399.97     16.97 o 
  12   4   7      471.28      486.76     23.76 o 
  14   4   7       99.78       83.48     16.18 o 
  16   4   7     1313.38     1434.40     41.13 o 
  18   4   7        0.01       -5.85     17.21 o 
  20   4   7      160.18      170.95     24.54 o 
  22   4   7        8.90       18.00     18.39 o 
  24   4   7        6.23      -16.16     21.37 o 
 -25   5   7       27.04       35.91     29.41 o 
 -23   5   7        1.39      -11.88     25.19 o 
 -21   5   7        0.48       -4.72     25.95 o 
 -19   5   7      103.43      100.85     20.13 o 
 -17   5   7        1.57       -8.16     17.01 o 
 -15   5   7      183.43      257.60     19.98 o 
 -13   5   7      400.71      397.49     21.60 o 
 -11   5   7      121.35       49.53     11.05 o 
  -9   5   7     1440.63     1366.54     26.57 o 
  -7   5   7      160.54       87.96     10.06 o 
  -5   5   7     4058.98     4057.44     44.15 o 
  -3   5   7      339.18      258.02     11.93 o 
  -1   5   7     1741.25     1286.13     56.97 o 
   1   5   7     1004.18     1176.70     19.20 o 
   3   5   7     2218.91     2182.72     27.22 o 
   5   5   7      418.25      431.65     14.44 o 
   7   5   7      233.51      158.29     10.45 o 
   9   5   7      676.14      716.33     18.48 o 
  11   5   7      763.37      772.09     28.19 o 
  13   5   7      483.00      528.65     25.57 o 
  15   5   7      183.49      177.55     19.99 o 
  17   5   7      272.32      309.32     23.86 o 
  19   5   7       26.26       21.90     18.01 o 
  21   5   7       66.77       16.62     18.54 o 
  23   5   7        0.93      -20.61     18.31 o 
 -24   6   7       92.45       69.87     33.38 o 
 -22   6   7      168.94      148.39     88.74 o 
 -20   6   7      118.01      129.76     29.75 o 
 -18   6   7      402.17      375.49     22.61 o 
 -16   6   7      247.63      225.00     18.93 o 
 -14   6   7     1123.99     1016.94     31.83 o 
 -12   6   7     2780.24     2700.12     46.28 o 
 -10   6   7       52.18       42.55     11.79 o 
  -8   6   7     1457.10     1562.22     33.48 o 
  -6   6   7     2577.66     2422.35     41.08 o 
  -4   6   7        4.04        6.55      7.49 o 
  -2   6   7     2637.50     2107.49     29.85 o 
   0   6   7        9.69       39.99     10.40 o 
   2   6   7     2242.35     1973.34     25.46 o 
   4   6   7        7.27        4.52      6.91 o 
   6   6   7        0.48       -0.72      7.14 o 
   8   6   7      308.35      295.77     12.99 o 
  10   6   7     1270.19     1398.25     28.81 o 
  12   6   7       49.61       65.35     15.45 o 
  14   6   7      112.40      114.02     17.06 o 
  16   6   7      147.27      122.40     19.49 o 
  18   6   7       44.65       26.00     18.07 o 
  20   6   7       80.88       49.35     19.93 o 
  22   6   7       97.71      101.65     22.99 o 
 -25   7   7        0.88       -1.33     31.08 o 
 -23   7   7       51.03       29.08     74.84 o 
 -21   7   7       98.85      130.92     32.19 o 
 -19   7   7        4.79      -16.66     16.56 o 
 -17   7   7      278.66      281.60     20.50 o 
 -15   7   7      525.87      489.11     24.01 o 
 -13   7   7        0.94      -12.63     11.68 o 
 -11   7   7     1629.47     1667.34     36.73 o 
  -9   7   7      670.62      631.29     24.12 o 
  -7   7   7      107.77      118.44     18.90 o 
  -5   7   7     2714.24     2639.95     43.11 o 
  -3   7   7     3653.29     3464.97     48.90 o 
  -1   7   7     3706.74     3410.29     60.34 o 
   1   7   7    12783.52    11905.58     95.09 o 
   3   7   7      752.32      647.54     22.07 o 
   5   7   7     2735.99     2785.37     33.32 o 
   7   7   7     2376.55     2341.57     31.45 o 
   9   7   7       97.44       72.46     10.40 o 
  11   7   7      563.71      588.52     25.35 o 
  13   7   7      571.46      522.06     25.74 o 
  15   7   7      417.66      536.98     28.32 o 
  17   7   7      129.92      121.09     26.31 o 
  19   7   7      383.04      392.73     27.86 o 
  21   7   7        1.75       -5.82     17.92 o 
  23   7   7      111.84       95.25     23.81 o 
 -24   8   7       69.88      100.23     35.28 o 
 -22   8   7      116.56       93.25     33.44 o 
 -20   8   7      484.19      548.60     45.13 o 
 -18   8   7      471.72      520.67     26.16 o 
 -16   8   7      299.71      273.69     20.76 o 
 -14   8   7     1390.99     1328.94     56.35 o 
 -12   8   7     1047.64     1023.67     31.00 o 
 -10   8   7      539.86      504.69     26.24 o 
  -8   8   7     2915.55     3023.32     48.89 o 
  -6   8   7     1050.87     1084.51     30.13 o 
  -4   8   7     1053.65     1142.51     29.65 o 
  -2   8   7    14299.95    13300.40    120.85 o 
   0   8   7     1851.21     1702.32     34.19 o 
   2   8   7      798.91      871.66     25.91 o 
   4   8   7     2829.42     2719.86     42.38 o 
   6   8   7      735.26      622.27     24.23 o 
   8   8   7     3050.06     3116.58     37.96 o 
  10   8   7     2457.59     2376.70     38.92 o 
  12   8   7      208.00      227.58     22.56 o 
  14   8   7     1386.62     1450.57     39.78 o 
  16   8   7      336.98      372.25     25.77 o 
  18   8   7        2.60        3.93     17.01 o 
  20   8   7      318.88      315.48     28.27 o 
  22   8   7       52.94       38.01     21.29 o 
 -23   9   7      278.97      371.69     68.16 o 
 -21   9   7       81.93      143.51     33.51 o 
 -19   9   7       76.15       68.86     24.85 o 
 -17   9   7      907.20      919.35     46.37 o 
 -15   9   7      467.13      444.14     23.80 o 
 -13   9   7      257.24      225.64     18.50 o 
 -11   9   7     1323.50     1238.21     36.94 o 
  -9   9   7      413.96      402.17     21.14 o 
  -7   9   7      452.75      463.31     21.38 o 
  -5   9   7     4138.22     3827.26     67.13 o 
  -3   9   7     2272.75     2117.95     39.86 o 
  -1   9   7      207.02      115.70     13.93 o 
   1   9   7     2566.92     2350.68     41.16 o 
   3   9   7      439.59      380.82     18.84 o 
   5   9   7      735.85      748.64     24.79 o 
   7   9   7     2375.50     2284.06     36.21 o 
   9   9   7      228.43      345.03     15.42 o 
  11   9   7     1328.12     1275.47     30.90 o 
  13   9   7      343.96      441.77     25.04 o 
  15   9   7        4.15        6.82     15.71 o 
  17   9   7       26.90       16.66     17.20 o 
  19   9   7       93.04      123.75     23.07 o 
  21   9   7       13.56        4.82     18.38 o 
 -22  10   7        6.22       21.72     27.98 o 
 -20  10   7      166.93       87.88     32.57 o 
 -18  10   7       38.94       43.88     16.79 o 
 -16  10   7       64.66       79.12     17.30 o 
 -14  10   7      383.67      394.97     23.39 o 
 -12  10   7       32.51       23.99     14.13 o 
 -10  10   7      247.09      216.89     18.26 o 
  -8  10   7      915.58     1011.94     30.84 o 
  -6  10   7      703.80      807.15     34.80 o 
  -4  10   7      964.56      922.04     28.48 o 
  -2  10   7      487.72      522.02     44.91 o 
   0  10   7      346.76      398.25     26.39 o 
   2  10   7      295.03      343.27     21.45 o 
   4  10   7      134.26      147.45     14.90 o 
   6  10   7     1109.55     1133.59     61.65 o 
   8  10   7       19.48      -16.54     11.03 o 
  10  10   7      986.61      991.98     32.09 o 
  12  10   7      153.37      163.78     19.02 o 
  14  10   7       50.17       41.77     17.25 o 
  16  10   7      159.79      140.94     20.95 o 
  18  10   7       74.83       38.27     21.76 o 
  20  10   7        2.04      -26.03     17.36 o 
 -21  11   7        0.46      -40.25     26.83 o 
 -19  11   7       59.21       46.08     39.54 o 
 -17  11   7      120.63      149.43     23.62 o 
 -15  11   7        3.04      -16.61     14.03 o 
 -13  11   7       51.17       55.05     16.20 o 
 -11  11   7      168.37      106.57     16.59 o 
  -9  11   7       20.99        9.01     16.67 o 
  -7  11   7       14.98       -7.15     11.77 o 
  -5  11   7      117.07      121.35     15.72 o 
  -3  11   7      105.27      113.15     14.86 o 
  -1  11   7     1010.73      821.88     27.92 o 
   1  11   7      228.79      217.13     17.22 o 
   3  11   7      432.25      523.08     22.85 o 
   5  11   7        0.56       -6.51     11.77 o 
   7  11   7     1546.44     1680.90     41.13 o 
   9  11   7     1750.91     1704.70     38.67 o 
  11  11   7      288.51      355.63     26.51 o 
  13  11   7     1299.83     1284.98     47.07 o 
  15  11   7      292.50      339.29     25.70 o 
  17  11   7      145.37      100.90     21.19 o 
  19  11   7       25.95       -0.46     18.10 o 
  21  11   7        3.61       17.14     20.51 o 
 -22  12   7       50.84       52.64     68.16 o 
 -20  12   7      362.75      375.80     42.85 o 
 -18  12   7       31.49       58.36     18.89 o 
 -16  12   7      512.10      493.82     26.88 o 
 -14  12   7     1115.37     1189.65     45.37 o 
 -12  12   7      163.62      184.60     19.87 o 
 -10  12   7      499.25      577.41     26.61 o 
  -8  12   7      570.61      746.06     29.18 o 
  -6  12   7      169.33      279.12     20.03 o 
  -4  12   7      122.66       84.47     14.79 o 
  -2  12   7      181.91      238.68     18.83 o 
   0  12   7       25.69      100.78     15.39 o 
   2  12   7      129.58      156.30     16.73 o 
   4  12   7       69.79       23.01     13.29 o 
   6  12   7       41.72       79.68     15.43 o 
   8  12   7        1.80       35.07     14.89 o 
  10  12   7       57.54       81.64     20.20 o 
  12  12   7       49.63       -9.66     24.74 o 
  14  12   7        1.85        3.00     24.53 o 
  16  12   7       21.55       37.13     27.36 o 
  18  12   7       17.68       57.47     28.29 o 
  20  12   7        1.74       30.33     30.78 o 
 -21  13   7       31.79       38.62     56.93 o 
 -19  13   7      210.31      199.36     28.67 o 
 -17  13   7      591.22      612.71     32.95 o 
 -15  13   7       33.27        1.95     15.89 o 
 -13  13   7      575.45      589.59     28.96 o 
 -11  13   7     1604.64     1621.86     46.35 o 
  -9  13   7      820.53      876.37     32.65 o 
  -7  13   7       17.02       -1.11     14.14 o 
  -5  13   7     4070.35     3945.01     61.97 o 
  -3  13   7     2103.23     2077.94     44.78 o 
  -1  13   7      858.14      813.88     30.12 o 
   1  13   7     6572.08     6450.43    101.08 o 
   3  13   7     3242.43     3227.51     54.89 o 
   5  13   7      415.31      441.42     27.32 o 
   7  13   7     5264.29     4954.49     69.63 o 
   9  13   7     1434.63     1410.48     37.86 o 
  11  13   7      949.50     1021.67     40.90 o 
  13  13   7     1157.45     1212.25     72.44 o 
  15  13   7      192.32      266.46     42.77 o 
  17  13   7      161.77      150.93     65.76 o 
  19  13   7      233.66      268.83     40.80 o 
 -20  14   7       76.42       67.78     33.64 o 
 -18  14   7       16.00      -19.71     21.25 o 
 -16  14   7      115.28       73.97     20.09 o 
 -14  14   7      434.81      377.48     26.29 o 
 -12  14   7       68.52       19.97     17.02 o 
 -10  14   7      401.55      385.66     30.71 o 
  -8  14   7      789.91      584.12     38.97 o 
  -6  14   7      510.93      418.99     24.54 o 
  -4  14   7      962.19      891.95     34.34 o 
  -2  14   7     3327.50     3007.09     54.46 o 
   0  14   7      146.29      185.90     25.73 o 
   2  14   7     1452.98     1313.67     37.51 o 
   4  14   7     2027.44     1684.92     41.16 o 
   6  14   7        1.73        1.66     14.19 o 
   8  14   7     2603.18     2512.54     50.04 o 
  10  14   7     1611.34     1547.87     48.73 o 
  12  14   7      221.70      391.09     40.02 o 
  14  14   7      582.79      628.06     47.81 o 
  16  14   7      245.30      268.97     37.98 o 
  18  14   7        1.13       10.96     28.73 o 
 -19  15   7       45.93       72.67     35.67 o 
 -17  15   7      179.80      179.10     23.98 o 
 -15  15   7       29.70       -2.92     17.22 o 
 -13  15   7      311.54      273.58     24.72 o 
 -11  15   7       83.77       60.28     18.28 o 
  -9  15   7      219.32      219.16     23.01 o 
  -7  15   7      298.87      247.95     21.93 o 
  -5  15   7      435.76      342.77     23.93 o 
  -3  15   7      337.65      345.37     32.41 o 
  -1  15   7      647.49      618.42     31.30 o 
   1  15   7     1660.75     1499.58     40.58 o 
   3  15   7       27.22       67.86     21.30 o 
   5  15   7      844.07      828.45     31.14 o 
   7  15   7      451.13      457.63     25.17 o 
   9  15   7       30.06       43.53     16.20 o 
  11  15   7       57.78       48.08     19.90 o 
  13  15   7        0.66       -7.34     24.20 o 
  15  15   7       29.65       61.55     29.14 o 
  17  15   7        1.11       12.59     28.83 o 
 -18  16   7       69.27       25.71     24.25 o 
 -16  16   7       30.38       28.46     19.54 o 
 -14  16   7       39.43       42.53     19.19 o 
 -12  16   7        9.23       16.41     17.65 o 
 -10  16   7       46.12       28.54     18.83 o 
  -8  16   7        0.94      -11.01     16.52 o 
  -6  16   7      147.36      168.72     20.79 o 
  -4  16   7       48.28       23.73     16.42 o 
  -2  16   7       20.21       33.19     15.73 o 
   0  16   7       84.48       67.78     17.06 o 
   2  16   7       24.98       -5.09     14.39 o 
   4  16   7       86.48       90.01     19.83 o 
   6  16   7       13.59       29.04     15.91 o 
   8  16   7       69.85       69.87     17.40 o 
  10  16   7       88.12       99.24     21.96 o 
  12  16   7      116.11       81.22     29.48 o 
  14  16   7        1.19       -6.31     29.94 o 
  16  16   7       27.99       47.19     29.91 o 
 -15  17   7       57.00       64.84     20.64 o 
 -13  17   7       89.34      100.61     27.42 o 
 -11  17   7      379.87      351.69     27.41 o 
  -9  17   7      299.11      268.55     24.89 o 
  -7  17   7        0.43      -14.20     15.31 o 
  -5  17   7      120.50      106.46     19.35 o 
  -3  17   7      123.22      133.00     26.39 o 
  -1  17   7       65.23       71.45     17.67 o 
   1  17   7      900.70      928.53     45.14 o 
   3  17   7      546.08      577.23     28.47 o 
   5  17   7      150.28      179.96     21.14 o 
   7  17   7      328.40      331.54     24.62 o 
   9  17   7       54.38       60.29     17.16 o 
  11  17   7      123.16      191.88     26.18 o 
  13  17   7      151.11      176.73     53.99 o 
  15  17   7        6.42       36.91     29.04 o 
 -14  18   7      277.55      253.20     26.37 o 
 -12  18   7        9.58       13.35     19.26 o 
 -10  18   7      140.32      133.50     22.37 o 
  -8  18   7      253.89      265.49     27.01 o 
  -6  18   7       23.62       35.09     18.26 o 
  -4  18   7      224.36      198.41     22.11 o 
  -2  18   7     1393.06     1318.70     40.86 o 
   0  18   7      516.04      479.47     33.72 o 
   2  18   7      581.33      537.01     28.72 o 
   4  18   7     1350.49     1432.47     42.66 o 
   6  18   7       11.58       31.50     16.52 o 
   8  18   7      462.00      413.46     26.39 o 
  10  18   7      328.76      295.65     29.40 o 
  12  18   7       18.47      -14.90     25.35 o 
 -13  19   7       47.16       51.63     20.62 o 
 -11  19   7      535.56      552.60     32.21 o 
  -9  19   7      278.85      241.10     24.91 o 
  -7  19   7       77.19       40.99     19.86 o 
  -5  19   7     1033.32     1017.63     54.00 o 
  -3  19   7      106.13      112.63     20.47 o 
  -1  19   7      657.59      641.33     32.21 o 
   1  19   7     1243.07     1242.42     41.66 o 
   3  19   7      209.53      206.75     22.59 o 
   5  19   7      107.16       74.25     19.54 o 
   7  19   7      649.77      633.45     31.51 o 
   9  19   7      146.62      145.77     25.71 o 
  11  19   7       29.62       -9.01     19.73 o 
 -10  20   7        4.49      -26.15     17.64 o 
  -8  20   7       78.32       97.46     22.68 o 
  -6  20   7      273.75      337.02     28.06 o 
  -4  20   7        3.06      -20.81     16.49 o 
  -2  20   7      207.29      184.91     23.46 o 
   0  20   7      132.34      169.84     22.30 o 
   2  20   7        7.28       26.31     18.32 o 
   4  20   7       94.09       94.14     19.87 o 
   6  20   7       80.24       58.81     19.65 o 
   8  20   7       96.38      140.76     21.84 o 
  -7  21   7       15.40       14.48     19.73 o 
  -5  21   7      121.68       80.21     21.77 o 
  -3  21   7       57.28       96.94     22.00 o 
  -1  21   7       21.19        7.96     17.67 o 
   1  21   7       21.95       31.39     25.15 o 
   3  21   7       11.47       -4.86     28.47 o 
   5  21   7       37.64       11.52     26.39 o 
 -24   0   8      235.25      250.72     55.06 o 
 -22   0   8      108.92       25.70     23.44 o 
 -20   0   8      808.60     1076.15     51.45 o 
 -18   0   8     2018.94     1829.16     46.93 o 
 -16   0   8      122.17      133.33     19.35 o 
 -14   0   8     2600.05     2846.21     80.89 o 
 -12   0   8     2885.06     2910.96     52.21 o 
 -10   0   8      506.38      477.00     23.60 o 
  -8   0   8     2096.28     1797.65     38.01 o 
  -6   0   8     2479.98     2771.98     45.97 o 
  -4   0   8     3830.11     3145.32     49.16 o 
  -2   0   8     5915.45     5883.72     71.63 o 
   0   0   8    14820.45    16939.13    159.38 o 
   2   0   8       22.96       28.87     10.54 o 
   4   0   8    17742.77    16979.19    162.08 o 
   6   0   8     2936.25     3130.07     51.09 o 
   8   0   8     1582.65     2152.13     42.54 o 
  10   0   8     1773.21     1629.08     52.68 o 
  12   0   8      305.23      266.99     28.23 o 
  14   0   8       19.20       45.70     22.47 o 
  16   0   8     1425.09     1513.40     59.51 o 
  18   0   8      318.95      240.00     33.96 o 
  20   0   8      232.91      298.30     38.75 o 
  22   0   8      246.87      251.85     40.63 o 
 -25   1   8       11.70       -2.15     26.39 o 
 -23   1   8      302.62      305.77     59.97 o 
 -21   1   8      293.67      315.03     28.82 o 
 -19   1   8        5.91       -2.09     11.49 o 
 -17   1   8     1055.00     1121.86     26.90 o 
 -15   1   8      691.16      750.88     22.53 o 
 -13   1   8       26.60       20.24      9.84 o 
 -11   1   8     1854.25     1655.04     27.14 o 
  -9   1   8      722.81      697.10     18.36 o 
  -7   1   8        5.59        9.28      7.62 o 
  -5   1   8     4395.50     4306.60     46.00 o 
  -3   1   8     8555.36     7208.48     58.59 o 
  -1   1   8      183.41      110.76      9.58 o 
   1   1   8     2075.00     1646.65     24.56 o 
   3   1   8      296.33      308.24     12.49 o 
   5   1   8     1403.45     1487.85     24.38 o 
   7   1   8    10467.26    10158.65    112.80 o 
   9   1   8     2157.03     1885.31     28.31 o 
  11   1   8     3679.60     3833.58     59.72 o 
  13   1   8     2669.64     2553.82     74.00 o 
  15   1   8      288.68      294.90     43.83 o 
  17   1   8      162.19      264.89     35.26 o 
  19   1   8      511.34      558.88     30.97 o 
  21   1   8      109.49       97.38     21.88 o 
  23   1   8       18.77      -26.51     18.58 o 
 -24   2   8       23.82       45.65     35.28 o 
 -22   2   8        0.74      -11.90     27.80 o 
 -20   2   8      173.25      211.17     25.57 o 
 -18   2   8        4.03        0.07     12.58 o 
 -16   2   8       12.80       22.22     12.15 o 
 -14   2   8        1.92       -7.86     10.52 o 
 -12   2   8      521.34      401.80     18.45 o 
 -10   2   8      437.46      421.29     14.87 o 
  -8   2   8      506.13      598.14     16.79 o 
  -6   2   8       76.23       76.25     11.44 o 
  -4   2   8     2047.14     1810.86     36.34 o 
  -2   2   8     6132.14     5979.64     51.24 o 
   0   2   8     3593.47     3537.82     36.81 o 
   2   2   8        4.16       -2.76      6.48 o 
   4   2   8     4180.50     3774.31     39.60 o 
   6   2   8     2317.10     2315.04     30.78 o 
   8   2   8       60.48       51.02      9.11 o 
  10   2   8      397.31      346.51     26.08 o 
  12   2   8      413.31      330.32     23.59 o 
  14   2   8      206.09      255.12     21.51 o 
  16   2   8       98.10       49.93     16.94 o 
  18   2   8      227.68      201.11     22.73 o 
  20   2   8        6.29        2.31     17.94 o 
  22   2   8       11.00      -58.91     39.28 o 
 -25   3   8       52.91       47.15     32.23 o 
 -23   3   8      232.09      245.29     36.20 o 
 -21   3   8        5.57       20.34     25.50 o 
 -19   3   8      305.06      308.65     21.99 o 
 -17   3   8     1168.97     1079.99     29.25 o 
 -15   3   8        3.82       33.59     12.53 o 
 -13   3   8      710.42      669.39     22.82 o 
 -11   3   8     2436.04     2454.85     37.61 o 
  -9   3   8       18.32       -3.98      8.85 o 
  -7   3   8      262.90      238.38     11.45 o 
  -5   3   8        2.73        6.45      6.69 o 
  -3   3   8        1.04      -10.01      6.72 o 
  -1   3   8       14.28        0.83      6.82 o 
   1   3   8     1018.73     1098.78     20.32 o 
   3   3   8      483.57      485.01     15.07 o 
   5   3   8     1128.31     1172.87     22.04 o 
   7   3   8      632.08      554.51     17.00 o 
   9   3   8        0.06      -11.08      7.61 o 
  11   3   8       15.75       23.16     12.94 o 
  13   3   8       55.74       56.15     20.99 o 
  15   3   8      298.68      363.30     24.14 o 
  17   3   8       76.84       96.23     19.82 o 
  19   3   8       15.51       -1.02     21.70 o 
  21   3   8       22.34       29.89     26.47 o 
  23   3   8       11.15        0.55     19.38 o 
 -24   4   8       61.72       63.34     31.75 o 
 -22   4   8       92.43       72.44     32.61 o 
 -20   4   8      545.20      553.04     41.86 o 
 -18   4   8      180.95      172.48     19.60 o 
 -16   4   8      256.52      226.60     19.32 o 
 -14   4   8      504.18      548.53     24.07 o 
 -12   4   8        2.26       -4.51      9.92 o 
 -10   4   8      385.64      318.63     15.96 o 
  -8   4   8     1134.30      887.13     22.63 o 
  -6   4   8      590.55      609.92     19.65 o 
  -4   4   8      243.47      370.80     15.04 o 
  -2   4   8     4833.78     4577.58     49.40 o 
   0   4   8      364.61      470.21     14.83 o 
   2   4   8      154.38      166.07     10.29 o 
   4   4   8     4222.87     4220.03     42.71 o 
   6   4   8     1422.85     1366.58     23.87 o 
   8   4   8      684.83      701.13     18.89 o 
  10   4   8     3965.32     4021.36     59.74 o 
  12   4   8      124.88      108.67     16.75 o 
  14   4   8      613.39      734.31     33.10 o 
  16   4   8      834.15      889.08     40.59 o 
  18   4   8        0.19       18.46     17.01 o 
  20   4   8       71.24       60.10     20.31 o 
  22   4   8        6.90        4.68     29.71 o 
 -25   5   8        4.49        7.65     30.60 o 
 -23   5   8       91.81       94.32     32.47 o 
 -21   5   8      426.89      379.32     62.55 o 
 -19   5   8       76.62       63.42     16.78 o 
 -17   5   8      146.93      140.62     17.47 o 
 -15   5   8      613.50      664.43     35.34 o 
 -13   5   8        0.16        1.64     12.35 o 
 -11   5   8      562.26      518.86     22.73 o 
  -9   5   8     1020.17      897.52     31.42 o 
  -7   5   8      531.93      570.04     19.29 o 
  -5   5   8     8810.86     8290.60     79.45 o 
  -3   5   8     3131.67     2915.81     62.69 o 
  -1   5   8     1030.54     1066.84     23.58 o 
   1   5   8     1608.24     1828.51     25.29 o 
   3   5   8     1420.92     1689.90     25.47 o 
   5   5   8     1644.19     1813.06     27.15 o 
   7   5   8     5844.19     5707.51     53.60 o 
   9   5   8      631.30      770.80     32.12 o 
  11   5   8     1658.62     1679.89     39.71 o 
  13   5   8     1600.63     1547.32     40.65 o 
  15   5   8       43.07        6.33     15.42 o 
  17   5   8      455.38      630.98     31.15 o 
  19   5   8      476.56      572.01     41.36 o 
  21   5   8       14.15       -5.55     17.70 o 
  23   5   8      102.03      106.86     24.43 o 
 -24   6   8       62.38       37.52     31.05 o 
 -22   6   8        4.69      -15.58     27.70 o 
 -20   6   8      221.07      252.87     36.09 o 
 -18   6   8      652.32      676.87     28.99 o 
 -16   6   8       25.37       11.32     14.04 o 
 -14   6   8     1092.58     1155.23     33.56 o 
 -12   6   8      345.50      398.50     21.40 o 
 -10   6   8      485.91      396.05     20.35 o 
  -8   6   8     3871.68     3840.43     57.05 o 
  -6   6   8     1914.38     1728.23     40.46 o 
  -4   6   8     3329.14     3298.61     49.21 o 
  -2   6   8    10126.42    10588.13     88.29 o 
   0   6   8     1319.38     1452.47     26.82 o 
   2   6   8      984.81      978.56     23.12 o 
   4   6   8     5108.60     5320.46     49.83 o 
   6   6   8      597.83      575.65     17.46 o 
   8   6   8      755.45      783.56     20.17 o 
  10   6   8      451.80      483.75     20.90 o 
  12   6   8        0.75      -17.43     12.59 o 
  14   6   8       24.16       17.87     23.46 o 
  16   6   8      139.27      107.11     19.26 o 
  18   6   8       69.02       68.96     19.21 o 
  20   6   8      116.53      118.94     22.55 o 
  22   6   8      128.79      175.75     25.81 o 
 -23   7   8      146.43      102.20     33.48 o 
 -21   7   8       97.44       95.64     29.41 o 
 -19   7   8        3.31       -7.35     16.74 o 
 -17   7   8      415.20      411.59     24.03 o 
 -15   7   8      314.28      287.64     20.63 o 
 -13   7   8      364.81      369.77     26.54 o 
 -11   7   8      798.68      892.52     29.29 o 
  -9   7   8       74.38      103.78     14.74 o 
  -7   7   8      791.56      829.36     27.59 o 
  -5   7   8     4367.78     4573.31     66.59 o 
  -3   7   8      637.18      766.66     25.53 o 
  -1   7   8     1001.93     1039.08     28.14 o 
   1   7   8      523.95      564.96     22.77 o 
   3   7   8      507.77      398.86     16.32 o 
   5   7   8     1284.10     1227.59     30.32 o 
   7   7   8     1469.27     1547.60     42.76 o 
   9   7   8      246.57      280.62     14.19 o 
  11   7   8      555.75      592.26     26.58 o 
  13   7   8       19.49      -16.25     14.33 o 
  15   7   8       12.20       13.58     16.51 o 
  17   7   8        6.81       -4.41     17.63 o 
  19   7   8        2.47      -34.67     23.23 o 
  21   7   8        1.72        5.10     18.52 o 
 -22   8   8        4.72      -26.94     24.65 o 
 -20   8   8       63.61       39.24     20.72 o 
 -18   8   8       39.32       34.73     16.75 o 
 -16   8   8       56.85       80.60     16.97 o 
 -14   8   8      225.38      183.99     18.67 o 
 -12   8   8        2.39        0.20     12.71 o 
 -10   8   8      478.47      483.73     22.84 o 
  -8   8   8       97.64       88.55     14.15 o 
  -6   8   8        9.72       -4.87     11.00 o 
  -4   8   8      666.30      720.42     25.77 o 
  -2   8   8     1271.15     1433.75     33.59 o 
   0   8   8      667.23      692.59     28.17 o 
   2   8   8      727.53      794.86     26.36 o 
   4   8   8       79.63       97.59     13.51 o 
   6   8   8       28.81        6.74      9.24 o 
   8   8   8        3.25      -10.81     10.00 o 
  10   8   8     1235.28     1322.37     30.90 o 
  12   8   8        2.74       22.45     15.09 o 
  14   8   8      452.98      490.84     27.96 o 
  16   8   8      107.76      128.05     28.24 o 
  18   8   8        0.19      -24.83     16.55 o 
  20   8   8        0.01        3.87     22.07 o 
 -23   9   8       22.46        1.56     35.82 o 
 -21   9   8       11.10       -2.12     40.90 o 
 -19   9   8       23.30        5.02     18.60 o 
 -17   9   8      130.32      154.58     19.56 o 
 -15   9   8      216.72      206.51     20.05 o 
 -13   9   8       44.83       43.58     15.03 o 
 -11   9   8      871.50      782.19     29.29 o 
  -9   9   8     2142.35     1961.05     69.91 o 
  -7   9   8       20.25       10.24     12.22 o 
  -5   9   8     2060.94     1807.80     39.06 o 
  -3   9   8      549.50      503.89     22.52 o 
  -1   9   8      140.47      223.94     17.47 o 
   1   9   8     3888.60     3567.96     63.58 o 
   3   9   8     1498.59     1520.41     40.90 o 
   5   9   8      184.61      255.98     17.59 o 
   7   9   8     2001.62     2055.97     40.85 o 
   9   9   8      463.26      538.28     23.96 o 
  11   9   8      165.77       95.05     22.45 o 
  13   9   8      408.69      473.70     43.60 o 
  15   9   8       19.82      -16.07     16.28 o 
  17   9   8        8.73       13.58     17.59 o 
  19   9   8       93.47      174.23     30.86 o 
  21   9   8        2.15       25.78     25.39 o 
 -22  10   8        0.02       35.28     41.97 o 
 -20  10   8      100.71      110.39     24.13 o 
 -18  10   8      318.75      310.82     24.38 o 
 -16  10   8       27.47       40.45     16.76 o 
 -14  10   8      744.18      691.36     28.88 o 
 -12  10   8      807.77      821.65     30.15 o 
 -10  10   8      113.67      174.01     17.65 o 
  -8  10   8     3000.03     2697.97     49.85 o 
  -6  10   8     1380.82     1153.83     32.89 o 
  -4  10   8     2414.86     2492.87     45.85 o 
  -2  10   8     2124.99     1965.01     40.71 o 
   0  10   8      376.60      451.43     22.01 o 
   2  10   8     2194.59     2252.48     43.30 o 
   4  10   8      185.32      180.64     16.86 o 
   6  10   8        1.77      -16.81     11.81 o 
   8  10   8      479.68      497.62     23.52 o 
  10  10   8      329.80      401.91     26.62 o 
  12  10   8       70.75      104.07     29.28 o 
  14  10   8      351.11      492.14     45.81 o 
  16  10   8      162.90      250.23     48.88 o 
  18  10   8        3.75       17.57     18.65 o 
  20  10   8       91.09      175.12     27.78 o 
 -21  11   8      152.82      154.12     37.37 o 
 -19  11   8       10.84       12.57     20.30 o 
 -17  11   8      415.80      432.43     27.00 o 
 -15  11   8      351.75      462.06     31.87 o 
 -13  11   8       95.35       66.45     21.76 o 
 -11  11   8     1108.42     1068.73     46.37 o 
  -9  11   8      222.67      226.91     19.38 o 
  -7  11   8      347.03      295.09     20.86 o 
  -5  11   8     1055.47     1058.88     44.60 o 
  -3  11   8      825.25      969.32     48.72 o 
  -1  11   8       44.60       56.20     13.94 o 
   1  11   8       48.84       81.24     15.20 o 
   3  11   8     1292.50     1297.13     34.59 o 
   5  11   8        1.64       -8.55     15.74 o 
   7  11   8        9.16       -8.78     13.57 o 
   9  11   8      352.36      314.49     21.29 o 
  11  11   8      265.98      374.91     37.98 o 
  13  11   8        2.74       -5.93     22.59 o 
  15  11   8      275.57      205.29     34.59 o 
  17  11   8      142.84      225.63     36.47 o 
  19  11   8       61.99      129.88     31.87 o 
 -20  12   8       33.79       47.87     23.35 o 
 -18  12   8      582.49      492.98     29.30 o 
 -16  12   8      206.04      203.83     22.37 o 
 -14  12   8      148.27      165.63     22.61 o 
 -12  12   8      798.34      766.72     31.55 o 
 -10  12   8      242.10      228.12     21.17 o 
  -8  12   8      420.93      409.43     23.90 o 
  -6  12   8     2355.26     2534.97     49.92 o 
  -4  12   8      395.03      416.59     23.94 o 
  -2  12   8     2318.10     2500.78     48.48 o 
   0  12   8     3789.27     4003.19     61.67 o 
   2  12   8      926.45      961.41     39.82 o 
   4  12   8     2011.84     2206.31     45.00 o 
   6  12   8     1896.55     1957.39     43.06 o 
   8  12   8       63.11       73.38     21.53 o 
  10  12   8     1152.57     1112.87     42.30 o 
  12  12   8       61.80      -19.27     25.88 o 
  14  12   8      185.92      252.71     43.03 o 
  16  12   8      532.97      711.54     74.84 o 
  18  12   8        0.05        6.63     26.27 o 
 -19  13   8        7.99      -28.30     29.37 o 
 -17  13   8       77.92       34.92     19.04 o 
 -15  13   8      242.14      186.63     22.24 o 
 -13  13   8       12.67        1.87     16.25 o 
 -11  13   8      250.96      234.30     22.14 o 
  -9  13   8      581.73      501.31     27.08 o 
  -7  13   8      167.67      276.61     22.29 o 
  -5  13   8     2995.19     3232.50     59.86 o 
  -3  13   8     1099.65      859.38     31.96 o 
  -1  13   8       91.82      118.14     18.32 o 
   1  13   8      828.64      844.69     31.13 o 
   3  13   8      372.54      343.68     22.57 o 
   5  13   8      316.01      377.20     25.23 o 
   7  13   8      992.61      886.71     32.22 o 
   9  13   8        1.31       18.74     18.83 o 
  11  13   8       25.54       29.53     25.32 o 
  13  13   8      258.21      164.98     33.26 o 
  15  13   8      263.75      347.60     41.01 o 
  17  13   8        1.44       40.21     28.69 o 
 -18  14   8       14.45       10.65     21.76 o 
 -16  14   8       11.62        7.55     17.84 o 
 -14  14   8        3.95      -12.56     16.51 o 
 -12  14   8       42.95       74.76     21.63 o 
 -10  14   8       78.49       60.03     18.78 o 
  -8  14   8       94.55      108.37     19.33 o 
  -6  14   8       38.79       37.97     16.43 o 
  -4  14   8      413.75      454.19     25.72 o 
  -2  14   8       32.23       53.09     16.12 o 
   0  14   8      948.58     1045.48     34.63 o 
   2  14   8       23.00       13.63     14.55 o 
   4  14   8      428.46      525.36     26.03 o 
   6  14   8       59.35       80.40     17.14 o 
   8  14   8       36.87       69.13     16.79 o 
  10  14   8      173.40      255.10     26.47 o 
  12  14   8        8.82        8.70     24.65 o 
  14  14   8      128.78      108.66     31.55 o 
  16  14   8       47.06       79.63     55.87 o 
 -17  15   8      297.26      389.00     49.00 o 
 -15  15   8      507.50      425.42     28.58 o 
 -13  15   8        4.88      -25.32     16.88 o 
 -11  15   8     1792.89     1759.36     47.00 o 
  -9  15   8     1541.53     1407.02     50.55 o 
  -7  15   8      177.07      194.62     22.69 o 
  -5  15   8     1917.08     1943.52     47.85 o 
  -3  15   8     1158.96     1060.62     36.69 o 
  -1  15   8      971.01     1029.11     35.53 o 
   1  15   8     2633.51     2894.14     56.05 o 
   3  15   8      482.96      357.12     32.25 o 
   5  15   8      217.30      307.14     31.25 o 
   7  15   8      574.99      657.45     41.67 o 
   9  15   8      420.03      415.50     30.66 o 
  11  15   8       21.37       28.00     25.63 o 
  13  15   8      116.76       98.09     31.05 o 
  15  15   8       15.36       36.99     29.29 o 
 -16  16   8        0.34       -3.45     18.92 o 
 -14  16   8      465.65      496.35     31.28 o 
 -12  16   8      594.66      578.91     31.95 o 
 -10  16   8       34.22       14.19     17.97 o 
  -8  16   8     1813.90     1966.43     58.47 o 
  -6  16   8      511.55      497.44     28.37 o 
  -4  16   8      546.09      503.30     28.70 o 
  -2  16   8     1153.77     1128.07     37.99 o 
   0  16   8        5.55       17.97     15.46 o 
   2  16   8      365.91      358.16     24.87 o 
   4  16   8      235.07      291.76     22.91 o 
   6  16   8       51.79       24.95     16.62 o 
   8  16   8      207.92      216.38     21.53 o 
  10  16   8      601.39      584.42     43.25 o 
  12  16   8       55.43       47.97     38.22 o 
  14  16   8      135.44      151.66     36.09 o 
 -15  17   8      216.39      233.27     27.47 o 
 -13  17   8        8.46       10.64     23.84 o 
 -11  17   8      483.19      388.57     28.22 o 
  -9  17   8      621.94      689.70     38.74 o 
  -7  17   8        0.25      -10.30     16.50 o 
  -5  17   8      941.68      924.61     37.00 o 
  -3  17   8      148.41      159.56     27.23 o 
  -1  17   8      218.50      230.41     30.09 o 
   1  17   8      462.02      413.47     26.17 o 
   3  17   8       24.35       -1.08     15.43 o 
   5  17   8       54.95       65.66     17.83 o 
   7  17   8      493.77      455.70     27.29 o 
   9  17   8      157.73      103.35     23.59 o 
  11  17   8       33.59       19.84     26.71 o 
  13  17   8      139.22      120.85     34.34 o 
 -12  18   8       55.27       23.01     19.77 o 
 -10  18   8        2.18       -0.60     17.46 o 
  -8  18   8       19.82       36.31     19.02 o 
  -6  18   8        8.43        8.55     17.56 o 
  -4  18   8       70.41      107.99     25.00 o 
  -2  18   8        2.28      -14.08     16.31 o 
   0  18   8        1.14       -4.80     15.74 o 
   2  18   8        0.17       17.85     16.73 o 
   4  18   8       12.82        4.58     21.68 o 
   6  18   8        0.90        8.29     19.91 o 
   8  18   8       94.64      111.34     22.53 o 
  10  18   8       73.57       75.48     22.79 o 
 -11  19   8       33.20       47.50     20.70 o 
  -9  19   8       22.46       42.72     20.69 o 
  -7  19   8        3.40       -4.47     17.84 o 
  -5  19   8        0.98       -3.03     17.69 o 
  -3  19   8       62.63       61.39     20.24 o 
  -1  19   8      203.20      179.66     22.36 o 
   1  19   8       18.14       37.29     22.30 o 
   3  19   8       78.18       79.49     19.18 o 
   5  19   8       40.16       17.21     17.46 o 
   7  19   8       30.34        5.38     17.26 o 
   9  19   8        2.08       25.66     22.30 o 
  -8  20   8      191.34      184.27     35.19 o 
  -6  20   8      149.73      136.22     23.86 o 
  -4  20   8        6.09        1.81     22.61 o 
  -2  20   8       92.39       67.64     23.30 o 
   0  20   8      124.73      213.83     24.63 o 
   2  20   8        0.82        5.43     17.25 o 
   4  20   8       48.21       61.85     23.84 o 
   6  20   8       91.92      126.11     28.84 o 
  -1  21   8       64.83       66.59     20.69 o 
 -23   1   9       15.28      -42.23     36.89 o 
 -21   1   9      144.14      160.38     47.04 o 
 -19   1   9      131.80      117.47     16.24 o 
 -17   1   9       48.49       46.77     13.75 o 
 -15   1   9      511.52      459.19     21.33 o 
 -13   1   9       70.89       51.45     12.41 o 
 -11   1   9      201.35      295.06     16.34 o 
  -9   1   9     1523.67     1654.13     27.18 o 
  -7   1   9      167.27      210.90     17.29 o 
  -5   1   9     9518.65     9195.39     72.48 o 
  -3   1   9     4698.08     4655.08     45.86 o 
  -1   1   9      792.85      779.76     19.79 o 
   1   1   9      896.41      991.86     26.01 o 
   3   1   9      634.04      606.00     17.95 o 
   5   1   9       22.42       26.96      8.84 o 
   7   1   9      708.95      589.08     18.47 o 
   9   1   9      752.53      894.69     21.52 o 
  11   1   9      199.01      207.70     18.72 o 
  13   1   9      769.19      834.29     32.27 o 
  15   1   9      272.00      281.48     23.05 o 
  17   1   9        7.40      -10.53     15.83 o 
  19   1   9       62.23       35.51     21.37 o 
  21   1   9      123.21       85.35     21.68 o 
 -24   2   9      155.50      209.56     51.86 o 
 -22   2   9        1.48      -47.72     33.14 o 
 -20   2   9      358.49      359.14     23.76 o 
 -18   2   9     1005.77     1089.99     49.08 o 
 -16   2   9       29.97        5.13     11.93 o 
 -14   2   9     1591.63     1627.08     33.84 o 
 -12   2   9     2833.59     2808.34     42.16 o 
 -10   2   9      177.13      134.75     13.47 o 
  -8   2   9     5065.38     5633.21     67.55 o 
  -6   2   9     7208.76     7236.07     69.59 o 
  -4   2   9     1268.58     1013.47     31.94 o 
  -2   2   9    16095.21    15534.77    107.45 o 
   0   2   9     8077.05     7267.96     63.34 o 
   2   2   9      962.66      849.13     19.56 o 
   4   2   9     3343.89     3709.86     41.48 o 
   6   2   9     1745.82     1656.28     27.21 o 
   8   2   9      393.30      475.96     16.73 o 
  10   2   9       80.69      115.29     19.44 o 
  12   2   9      773.17      779.38     30.45 o 
  14   2   9      499.40      558.07     28.00 o 
  16   2   9       46.53       24.79     16.72 o 
  18   2   9      220.70      224.86     23.92 o 
  20   2   9       30.36       16.27     19.22 o 
  22   2   9       13.12       25.12     20.91 o 
 -23   3   9       87.57       99.45     41.97 o 
 -21   3   9       71.57       70.60     34.48 o 
 -19   3   9        0.14       14.55     15.16 o 
 -17   3   9      379.62      336.34     22.53 o 
 -15   3   9     1198.80     1086.80     32.33 o 
 -13   3   9        6.25       -9.97     11.19 o 
 -11   3   9      825.57      986.52     26.01 o 
  -9   3   9     1090.48     1095.23     41.71 o 
  -7   3   9      758.89      683.42     22.05 o 
  -5   3   9     6243.27     5605.29     61.79 o 
  -3   3   9     6521.89     5962.01     60.41 o 
  -1   3   9       21.22       33.25      8.37 o 
   1   3   9      857.67      782.66     19.08 o 
   3   3   9     3211.97     3461.03     40.02 o 
   5   3   9        9.93       65.05      9.67 o 
   7   3   9     2947.40     2905.93     36.88 o 
   9   3   9      545.74      502.85     20.02 o 
  11   3   9      748.13      727.14     29.22 o 
  13   3   9     1281.30     1378.64     39.42 o 
  15   3   9       31.09        0.44     15.79 o 
  17   3   9       67.08      117.91     27.31 o 
  19   3   9       30.68       16.33     24.31 o 
  21   3   9       32.26       23.42     19.44 o 
 -24   4   9        0.55       30.89     44.10 o 
 -22   4   9        0.26      -18.75     36.62 o 
 -20   4   9      137.30      136.25     23.02 o 
 -18   4   9      493.41      481.54     25.78 o 
 -16   4   9      104.80      128.95     17.64 o 
 -14   4   9     1116.41     1238.37     34.55 o 
 -12   4   9     2431.43     2288.24     47.30 o 
 -10   4   9      538.46      473.47     22.00 o 
  -8   4   9     1362.29     1290.85     32.09 o 
  -6   4   9     1010.81     1244.91     30.72 o 
  -4   4   9      254.38      185.64     13.48 o 
  -2   4   9     3321.56     3409.55     50.46 o 
   0   4   9     3868.66     3757.77     45.70 o 
   2   4   9        0.89        4.33      7.51 o 
   4   4   9     2061.67     2462.63     32.76 o 
   6   4   9      939.25      866.34     21.04 o 
   8   4   9      323.81      373.44     16.30 o 
  10   4   9        4.38       -8.25     12.20 o 
  12   4   9      561.37      542.46     28.55 o 
  14   4   9       54.56       80.63     17.56 o 
  16   4   9      905.22      968.59     36.69 o 
  18   4   9        0.78      -22.46     14.97 o 
  20   4   9      608.01      674.90     35.31 o 
  22   4   9       66.15       56.69     27.01 o 
 -23   5   9        8.72       27.02     26.70 o 
 -21   5   9       11.67       16.96     27.53 o 
 -19   5   9       39.90        4.23     15.63 o 
 -17   5   9        2.35       -5.46     14.06 o 
 -15   5   9      160.22      212.53     19.21 o 
 -13   5   9       83.35       81.71     15.65 o 
 -11   5   9        4.38        9.02     12.77 o 
  -9   5   9        2.10      -12.59     10.61 o 
  -7   5   9      285.02      194.47     16.39 o 
  -5   5   9      789.32      917.74     28.21 o 
  -3   5   9       28.86       55.18     10.36 o 
  -1   5   9       68.53       48.30     10.19 o 
   1   5   9      246.15      245.00     13.95 o 
   3   5   9     1024.83      939.05     23.52 o 
   5   5   9       10.35       11.24      8.40 o 
   7   5   9      298.17      266.90     13.84 o 
   9   5   9       70.14       51.03     12.43 o 
  11   5   9      314.18      238.49     30.40 o 
  13   5   9     1443.37     1537.20     41.64 o 
  15   5   9      381.83      441.96     28.70 o 
  17   5   9      181.73      261.57     24.53 o 
  19   5   9      168.66      162.43     23.50 o 
  21   5   9       69.12      109.81     23.70 o 
 -22   6   9       22.91       17.05     26.99 o 
 -20   6   9       20.48        9.06     19.21 o 
 -18   6   9        9.11       11.33     15.36 o 
 -16   6   9      117.12       75.72     16.27 o 
 -14   6   9       79.86       56.74     18.67 o 
 -12   6   9      204.46      205.12     18.59 o 
 -10   6   9        1.84       -3.54     11.50 o 
  -8   6   9      304.31      366.62     20.60 o 
  -6   6   9      147.53      144.04     15.69 o 
  -4   6   9      257.79      276.57     18.34 o 
  -2   6   9     1534.36     1557.84     34.92 o 
   0   6   9     1391.11     1305.40     34.65 o 
   2   6   9        1.04       -0.36      8.65 o 
   4   6   9      862.27     1100.61     25.69 o 
   6   6   9     1079.48     1151.43     26.93 o 
   8   6   9      104.34       57.75     10.85 o 
  10   6   9     1574.05     1740.31     41.20 o 
  12   6   9      199.79      194.98     19.81 o 
  14   6   9      238.76      176.19     21.37 o 
  16   6   9       53.11       78.63     19.65 o 
  18   6   9       55.71       88.51     21.84 o 
  20   6   9       44.13       36.34     20.52 o 
 -23   7   9       17.14       55.17     29.34 o 
 -21   7   9      193.13      257.93     37.76 o 
 -19   7   9        9.69       -4.13     16.01 o 
 -17   7   9      526.90      520.02     27.08 o 
 -15   7   9     1514.64     1550.39     40.51 o 
 -13   7   9       53.30       30.89     14.80 o 
 -11   7   9     1596.86     1654.58     50.54 o 
  -9   7   9     2886.87     3080.77     52.90 o 
  -7   7   9       54.92       32.35     13.35 o 
  -5   7   9     2576.33     2557.27     45.65 o 
  -3   7   9     4003.16     3718.96     55.18 o 
  -1   7   9        3.95       -7.63     10.89 o 
   1   7   9     2882.10     2983.82     48.50 o 
   3   7   9      947.80     1006.99     29.09 o 
   5   7   9      143.07      130.15     13.10 o 
   7   7   9      819.90     1019.60     26.39 o 
   9   7   9      202.70      205.41     25.65 o 
  11   7   9       20.44       23.22     18.50 o 
  13   7   9      215.86      210.87     22.53 o 
  15   7   9      699.90      741.71     32.95 o 
  17   7   9        0.22       10.55     18.12 o 
  19   7   9      361.14      439.55     30.59 o 
  21   7   9       86.99       50.58     22.42 o 
 -22   8   9        7.15      -11.56     26.60 o 
 -20   8   9      181.63      182.19     36.90 o 
 -18   8   9      645.80      560.24     31.71 o 
 -16   8   9      118.97      105.07     18.15 o 
 -14   8   9      400.14      453.92     24.72 o 
 -12   8   9     1209.93     1091.76     33.98 o 
 -10   8   9       19.16       18.67     16.28 o 
  -8   8   9      289.98      358.83     21.24 o 
  -6   8   9      764.29      900.38     29.17 o 
  -4   8   9      154.55      153.82     25.85 o 
  -2   8   9     2005.56     1769.02     50.31 o 
   0   8   9     2684.96     2744.92     47.03 o 
   2   8   9      211.93      225.44     17.07 o 
   4   8   9      389.60      510.46     22.94 o 
   6   8   9      834.85     1049.47     30.82 o 
   8   8   9      693.61      765.88     28.03 o 
  10   8   9     1464.95     1405.59     47.45 o 
  12   8   9      237.62      284.93     27.92 o 
  14   8   9      199.23      160.48     25.99 o 
  16   8   9      408.68      410.80     28.01 o 
  18   8   9      135.84      123.40     22.56 o 
  20   8   9        9.82      -17.39     19.11 o 
 -21   9   9      269.39      387.53     43.43 o 
 -19   9   9        9.99       -2.49     16.79 o 
 -17   9   9      477.91      491.51     27.62 o 
 -15   9   9      537.41      537.69     27.14 o 
 -13   9   9       18.67       11.55     14.72 o 
 -11   9   9      354.70      384.87     23.53 o 
  -9   9   9      141.83      217.02     18.67 o 
  -7   9   9      160.91      144.01     16.90 o 
  -5   9   9     1956.00     2012.24     42.64 o 
  -3   9   9      309.14      283.82     19.63 o 
  -1   9   9       44.05       38.77     13.34 o 
   1   9   9       51.05       53.22     14.08 o 
   3   9   9       19.73       27.70     14.58 o 
   5   9   9       22.29       -6.97     12.39 o 
   7   9   9     1298.51     1239.68     33.95 o 
   9   9   9       68.95       14.09     17.65 o 
  11   9   9      426.08      305.79     41.70 o 
  13   9   9      769.38      712.34     38.40 o 
  15   9   9      167.63      180.64     27.55 o 
  17   9   9        4.28        3.14     35.67 o 
  19   9   9      120.58      113.69     27.40 o 
 -20  10   9       86.61       62.59     22.55 o 
 -18  10   9       58.46       44.17     18.61 o 
 -16  10   9        0.42      -10.27     16.11 o 
 -14  10   9       57.84       51.71     16.42 o 
 -12  10   9        5.89      -17.41     13.89 o 
 -10  10   9      383.40      390.98     23.48 o 
  -8  10   9      132.32      143.84     17.79 o 
  -6  10   9       56.32       57.47     15.20 o 
  -4  10   9      123.95       88.58     15.74 o 
  -2  10   9      148.35       97.55     15.92 o 
   0  10   9        1.05       10.06     12.89 o 
   2  10   9      520.65      498.41     23.53 o 
   4  10   9      361.30      287.38     20.34 o 
   6  10   9      218.40      168.39     22.07 o 
   8  10   9      155.77      147.24     17.40 o 
  10  10   9      480.53      394.52     38.75 o 
  12  10   9       45.18       22.59     44.91 o 
  14  10   9       41.67       82.85     30.75 o 
  16  10   9       81.29       51.25     49.18 o 
  18  10   9        0.57      -18.18     34.75 o 
 -21  11   9       17.00      -15.22     38.76 o 
 -19  11   9        8.97        8.93     18.59 o 
 -17  11   9      148.28      163.32     22.30 o 
 -15  11   9       38.96       40.96     17.66 o 
 -13  11   9      242.72      268.08     22.96 o 
 -11  11   9      786.55      772.95     31.63 o 
  -9  11   9       44.91       79.46     17.05 o 
  -7  11   9      557.16      605.72     27.96 o 
  -5  11   9        7.45       -2.61     14.02 o 
  -3  11   9      964.12     1059.53     33.38 o 
  -1  11   9      723.74      779.83     30.28 o 
   1  11   9      228.71      320.36     21.40 o 
   3  11   9      573.37      565.81     33.80 o 
   5  11   9       82.01       66.25     24.22 o 
   7  11   9        7.26      -10.32     13.41 o 
   9  11   9      122.32      119.99     21.48 o 
  11  11   9       58.64       64.55     28.46 o 
  13  11   9       76.81       37.14     26.25 o 
  15  11   9        0.38       35.85     28.01 o 
  17  11   9       24.13       33.92     40.90 o 
 -20  12   9      116.45      130.47     27.36 o 
 -18  12   9       34.47       52.91     20.24 o 
 -16  12   9       40.22       23.10     17.65 o 
 -14  12   9       43.60       22.73     17.25 o 
 -12  12   9       88.47       63.96     24.71 o 
 -10  12   9       53.97       47.82     17.13 o 
  -8  12   9        2.86       39.30     16.35 o 
  -6  12   9      264.31      251.31     21.26 o 
  -4  12   9       79.91       33.57     19.32 o 
  -2  12   9      146.05       98.29     18.23 o 
   0  12   9      371.46      318.19     21.68 o 
   2  12   9      219.42      252.20     20.83 o 
   4  12   9      358.34      334.40     22.44 o 
   6  12   9       12.34      -20.35     13.56 o 
   8  12   9     1233.90     1248.27     36.42 o 
  10  12   9     1897.28     1977.22    104.40 o 
  12  12   9        4.03       -0.01     25.32 o 
  14  12   9      347.34      379.17     41.95 o 
  16  12   9      174.59      290.72     40.86 o 
  18  12   9        9.95       37.07     31.14 o 
 -19  13   9        0.07       25.36     23.87 o 
 -17  13   9      247.60      283.00     26.09 o 
 -15  13   9      530.03      578.56     41.51 o 
 -13  13   9      210.04      243.87     23.51 o 
 -11  13   9       19.47       24.77     20.91 o 
  -9  13   9     1520.49     1734.26     45.66 o 
  -7  13   9     1444.39     1661.49     43.39 o 
  -5  13   9      184.01      173.52     22.99 o 
  -3  13   9     2747.85     2974.73     56.13 o 
  -1  13   9       22.13       30.50     15.32 o 
   1  13   9     1825.29     1846.28     62.06 o 
   3  13   9     1740.36     1807.71     43.09 o 
   5  13   9      209.92      304.10     22.61 o 
   7  13   9     2023.96     2188.60     56.86 o 
   9  13   9      637.09      869.53     75.79 o 
  11  13   9      214.19      312.69     38.47 o 
  13  13   9      469.71      546.21     46.48 o 
  15  13   9       45.89       10.43     27.40 o 
  17  13   9       51.26       40.99     30.72 o 
 -18  14   9      334.23      373.28     29.21 o 
 -16  14   9       68.50       33.11     20.12 o 
 -14  14   9      388.45      465.50     29.68 o 
 -12  14   9      528.39      704.00     33.38 o 
 -10  14   9       24.98        3.05     17.05 o 
  -8  14   9      381.11      523.80     29.46 o 
  -6  14   9      665.43      802.38     37.35 o 
  -4  14   9        4.46       20.37     16.22 o 
  -2  14   9     1685.51     1724.16     44.14 o 
   0  14   9     1048.00     1074.55     36.52 o 
   2  14   9        0.92       25.01     15.42 o 
   4  14   9      946.96     1100.81     35.81 o 
   6  14   9      701.26      661.11     29.73 o 
   8  14   9      180.87      223.05     21.42 o 
  10  14   9      921.32     1103.43     47.75 o 
  12  14   9       69.72       74.55     31.52 o 
  14  14   9       78.96       80.00     31.31 o 
  16  14   9      125.09      126.48     35.31 o 
 -17  15   9      197.14      233.48     26.37 o 
 -15  15   9      229.47      184.48     26.47 o 
 -13  15   9       91.76      105.03     22.02 o 
 -11  15   9      621.49      759.39     34.83 o 
  -9  15   9       51.72       46.25     19.43 o 
  -7  15   9      180.07      140.02     21.12 o 
  -5  15   9      394.48      410.00     33.09 o 
  -3  15   9      400.32      458.98     27.38 o 
  -1  15   9      207.29      233.85     22.22 o 
   1  15   9       65.87       73.93     17.69 o 
   3  15   9      252.90      297.10     23.34 o 
   5  15   9       28.99       26.16     15.99 o 
   7  15   9       14.37       14.48     15.98 o 
   9  15   9        7.04      -16.34     18.13 o 
  11  15   9        7.16       -3.41     25.14 o 
  13  15   9       13.47       33.32     30.47 o 
 -14  16   9        0.72      -24.36     18.15 o 
 -12  16   9       13.54       20.66     19.34 o 
 -10  16   9       92.12       54.12     19.73 o 
  -8  16   9       11.57      -18.58     16.96 o 
  -6  16   9       34.64       36.83     17.97 o 
  -4  16   9       51.60       37.30     17.71 o 
  -2  16   9       32.75       18.50     16.93 o 
   0  16   9       53.19       50.73     17.37 o 
   2  16   9       16.49       -2.83     15.05 o 
   4  16   9       24.01       31.37     15.85 o 
   6  16   9       17.57       40.80     17.04 o 
   8  16   9       52.01       68.43     32.89 o 
  10  16   9        5.58       29.66     20.65 o 
  12  16   9       43.28       73.38     30.18 o 
 -13  17   9        0.96       -8.27     18.83 o 
 -11  17   9       56.11       74.09     21.37 o 
  -9  17   9       54.79       58.54     22.84 o 
  -7  17   9       46.67       41.76     19.52 o 
  -5  17   9        6.55      -10.19     16.39 o 
  -3  17   9       47.10       59.21     18.70 o 
  -1  17   9       29.95       14.28     16.69 o 
   1  17   9      236.71      226.57     23.17 o 
   3  17   9      386.64      427.06     27.36 o 
   5  17   9        6.09       15.52     16.11 o 
   7  17   9      281.73      286.38     33.49 o 
   9  17   9      172.49      202.45     27.18 o 
  11  17   9        1.53       11.40     27.09 o 
 -10  18   9       37.68       51.56     20.92 o 
  -8  18   9      483.45      470.32     31.06 o 
  -6  18   9      549.36      607.09     32.87 o 
  -4  18   9        3.47       -5.99     17.29 o 
  -2  18   9      496.14      508.58     30.57 o 
   0  18   9     1034.76      954.81     38.40 o 
   2  18   9       37.78       25.60     17.42 o 
   4  18   9      354.28      382.88     27.58 o 
   6  18   9      169.30      180.86     22.85 o 
   8  18   9       44.66       22.41     26.72 o 
  -9  19   9      169.44      153.63     24.67 o 
  -7  19   9       82.39       44.46     28.78 o 
  -5  19   9       61.44       54.70     22.15 o 
  -3  19   9      287.62      269.86     25.57 o 
  -1  19   9        9.63       16.62     17.98 o 
   1  19   9      157.98      192.27     26.24 o 
   3  19   9      302.65      260.54     25.13 o 
   5  19   9       57.29       78.70     23.73 o 
   7  19   9       93.73      150.23     23.00 o 
  -4  20   9       45.38       55.73     20.72 o 
  -2  20   9      177.22      209.14     24.96 o 
   0  20   9       30.00       22.27     19.35 o 
   2  20   9        3.03       10.66     18.29 o 
 -20   0  10      211.95      218.01     31.81 o 
 -18   0  10     1467.94     1577.58     58.84 o 
 -16   0  10      528.88      653.56     39.69 o 
 -14   0  10     1058.41     1034.71     45.95 o 
 -12   0  10     3522.02     3073.74     73.31 o 
 -10   0  10     2604.08     2672.69     67.09 o 
  -8   0  10        9.92       12.88     12.75 o 
  -6   0  10      514.92      642.02     32.89 o 
  -4   0  10     1409.70     1359.36     36.25 o 
  -2   0  10      569.56      577.13     25.45 o 
   0   0  10     4970.42     5060.74     71.48 o 
   2   0  10      630.08      859.81     29.25 o 
   4   0  10     2415.50     2496.69     74.25 o 
   6   0  10     4144.18     4235.66     65.99 o 
   8   0  10      664.41      533.90     27.41 o 
  10   0  10       34.26       18.67     18.80 o 
  12   0  10      514.99      437.51     73.24 o 
  14   0  10      707.05      659.67     44.64 o 
  16   0  10      116.98      126.61     29.53 o 
  18   0  10      410.79      374.30     71.64 o 
  20   0  10       12.49       -3.08     39.83 o 
 -23   1  10       58.83       24.59     43.30 o 
 -21   1  10      278.19      280.13     52.39 o 
 -19   1  10       93.12       83.04     21.21 o 
 -17   1  10      102.72       64.33     20.33 o 
 -15   1  10      791.19      917.53     32.26 o 
 -13   1  10      144.50      145.28     15.29 o 
 -11   1  10      214.98      187.80     15.90 o 
  -9   1  10      378.01      474.59     19.45 o 
  -7   1  10       13.14       32.47     10.67 o 
  -5   1  10      114.36      161.21     13.65 o 
  -3   1  10     1832.84     1856.55     28.82 o 
  -1   1  10     1670.21     1959.73     29.45 o 
   1   1  10        3.62        3.14      8.24 o 
   3   1  10     1875.82     2011.81     30.49 o 
   5   1  10     1397.92     1302.18     25.83 o 
   7   1  10      499.80      558.80     19.05 o 
   9   1  10      779.04      687.07     27.52 o 
  11   1  10       10.14       -1.85     22.38 o 
  13   1  10      283.22      213.35     21.30 o 
  15   1  10      234.90      254.54     23.18 o 
  17   1  10       98.57       62.17     19.76 o 
  19   1  10       21.42       26.66     21.22 o 
  21   1  10       93.86       91.12     22.90 o 
 -22   2  10       11.50      -21.38     35.82 o 
 -20   2  10       49.49       38.40     20.72 o 
 -18   2  10      179.32      210.07     24.65 o 
 -16   2  10       25.30       40.51     15.69 o 
 -14   2  10       63.00       53.77     15.62 o 
 -12   2  10      440.09      370.26     19.29 o 
 -10   2  10     1753.47     1703.71     41.86 o 
  -8   2  10      315.21      265.82     16.01 o 
  -6   2  10     2137.04     2031.41     35.14 o 
  -4   2  10     1467.97     1316.41     28.52 o 
  -2   2  10      148.32      213.48     14.43 o 
   0   2  10      566.77      586.15     19.40 o 
   2   2  10       13.50       24.49      8.85 o 
   4   2  10       74.93       40.42      9.55 o 
   6   2  10        8.60       -2.55      9.08 o 
   8   2  10      143.06      182.60     13.59 o 
  10   2  10        0.70      -14.35     12.52 o 
  12   2  10       68.05       33.56     16.82 o 
  14   2  10      208.91      220.37     22.29 o 
  16   2  10       47.98       81.42     18.87 o 
  18   2  10        0.51       -8.75     16.53 o 
  20   2  10       83.88       87.03     38.89 o 
 -23   3  10       38.19       40.09     44.91 o 
 -21   3  10       68.50       72.17     44.37 o 
 -19   3  10       29.74       47.68     17.18 o 
 -17   3  10       75.34       68.89     17.31 o 
 -15   3  10      379.79      429.54     28.40 o 
 -13   3  10      170.12      171.65     18.37 o 
 -11   3  10        3.30       -3.27     13.41 o 
  -9   3  10      735.83      600.18     35.65 o 
  -7   3  10      237.96      278.36     16.48 o 
  -5   3  10      395.31      397.84     18.54 o 
  -3   3  10       55.04       64.74     11.87 o 
  -1   3  10        0.58      -14.17      9.45 o 
   1   3  10       46.73       35.09     10.36 o 
   3   3  10        0.21       -6.36      9.59 o 
   5   3  10       36.13       39.77     10.04 o 
   7   3  10      765.17      639.55     20.14 o 
   9   3  10      239.24      198.66     18.94 o 
  11   3  10      838.94      835.23     56.17 o 
  13   3  10      978.93      957.31     41.59 o 
  15   3  10       16.08       13.20     16.40 o 
  17   3  10      118.52      102.83     20.86 o 
  19   3  10       36.24       26.94     24.85 o 
  21   3  10        2.23      -14.72     18.31 o 
 -22   4  10        6.16       37.78     27.60 o 
 -20   4  10      155.08      219.49     22.02 o 
 -18   4  10      244.68      248.65     21.82 o 
 -16   4  10       93.43       61.52     16.21 o 
 -14   4  10      268.07      284.77     30.66 o 
 -12   4  10      729.20      738.02     28.75 o 
 -10   4  10      921.58      803.00     29.13 o 
  -8   4  10      143.05      173.53     17.79 o 
  -6   4  10      955.38     1079.46     31.34 o 
  -4   4  10      482.98      521.76     23.69 o 
  -2   4  10      869.75      903.10     24.25 o 
   0   4  10      936.01     1164.43     37.06 o 
   2   4  10       54.24       61.63     11.55 o 
   4   4  10      716.26      769.38     23.74 o 
   6   4  10      467.32      452.30     22.88 o 
   8   4  10      403.46      568.01     19.64 o 
  10   4  10      259.40      269.38     21.30 o 
  12   4  10        4.58       13.23     15.75 o 
  14   4  10      466.37      666.51     32.03 o 
  16   4  10      191.67      257.91     25.26 o 
  18   4  10        8.26        9.81     17.99 o 
  20   4  10      137.08      167.85     24.87 o 
 -23   5  10       20.99       15.23     28.92 o 
 -21   5  10      342.20      322.26     37.34 o 
 -19   5  10       75.22       78.91     18.54 o 
 -17   5  10      197.07      236.06     21.69 o 
 -15   5  10      819.06      823.76     31.26 o 
 -13   5  10       30.26       43.87     15.49 o 
 -11   5  10      441.00      415.97     25.39 o 
  -9   5  10     1554.02     1584.71     49.59 o 
  -7   5  10      569.57      503.78     23.51 o 
  -5   5  10     2635.17     2517.92     46.34 o 
  -3   5  10     3275.71     3899.29     59.57 o 
  -1   5  10      386.28      556.84     23.48 o 
   1   5  10     1888.04     1686.10     32.02 o 
   3   5  10     2256.20     2218.31     36.99 o 
   5   5  10       81.34       52.67     12.04 o 
   7   5  10     4648.69     4379.86     80.18 o 
   9   5  10     1443.97     1457.69     46.67 o 
  11   5  10      594.96      632.73     28.90 o 
  13   5  10     2921.94     3037.25     58.89 o 
  15   5  10      376.33      368.11     37.74 o 
  17   5  10      184.11      285.10     26.74 o 
  19   5  10      403.83      475.91     32.13 o 
 -22   6  10       68.10       83.08     32.12 o 
 -20   6  10      118.53      119.89     20.44 o 
 -18   6  10      681.48      775.49     32.98 o 
 -16   6  10       54.37       62.97     17.26 o 
 -14   6  10      901.02      803.83     30.96 o 
 -12   6  10     1748.37     1756.68     59.96 o 
 -10   6  10      136.61      101.70     16.59 o 
  -8   6  10      185.00      235.42     19.21 o 
  -6   6  10     1226.97     1228.71     33.41 o 
  -4   6  10      166.75      118.16     16.04 o 
  -2   6  10     1440.03     1316.82     33.73 o 
   0   6  10     1688.80     1884.02     57.41 o 
   2   6  10       68.00      112.69     15.29 o 
   4   6  10     2046.87     1936.69     45.48 o 
   6   6  10     2810.84     2819.22     43.10 o 
   8   6  10      249.41      249.78     17.66 o 
  10   6  10      742.88      797.38     37.50 o 
  12   6  10      635.97      590.04     34.45 o 
  14   6  10       24.42       22.45     17.04 o 
  16   6  10      428.00      473.85     28.97 o 
  18   6  10      296.82      249.66     25.97 o 
  20   6  10        6.82       -8.20     19.17 o 
 -21   7  10       35.80       21.55     21.26 o 
 -19   7  10       37.00       26.65     17.51 o 
 -17   7  10      128.49       99.88     18.78 o 
 -15   7  10      156.06      168.62     20.37 o 
 -13   7  10        2.25       16.90     15.12 o 
 -11   7  10      590.12      667.94     40.20 o 
  -9   7  10       13.81        2.18     14.58 o 
  -7   7  10      342.82      328.87     21.19 o 
  -5   7  10     2851.31     2780.26     96.84 o 
  -3   7  10      952.95      958.22     30.57 o 
  -1   7  10       33.30       21.89     13.43 o 
   1   7  10      673.31      613.44     25.49 o 
   3   7  10      548.43      554.49     24.78 o 
   5   7  10       66.86       64.75     15.34 o 
   7   7  10      414.58      458.15     23.11 o 
   9   7  10       32.61       13.49     14.91 o 
  11   7  10      388.01      434.23     63.03 o 
  13   7  10       78.99       62.63     22.24 o 
  15   7  10       45.52       42.40     28.64 o 
  17   7  10        4.15      -11.19     20.75 o 
  19   7  10       19.90       36.42     23.71 o 
 -20   8  10        4.39       17.53     17.96 o 
 -18   8  10       33.75       38.64     18.37 o 
 -16   8  10        0.31        1.48     16.38 o 
 -14   8  10       43.65       25.76     15.89 o 
 -12   8  10      277.56      227.38     21.04 o 
 -10   8  10      234.38      242.95     21.19 o 
  -8   8  10       24.19       23.16     15.71 o 
  -6   8  10       77.15       45.06     14.93 o 
  -4   8  10       32.68       41.05     14.88 o 
  -2   8  10      116.98      134.79     16.99 o 
   0   8  10      121.42       29.34     13.95 o 
   2   8  10      245.27      185.58     18.98 o 
   4   8  10       66.82       66.23     15.29 o 
   6   8  10      324.34      390.40     22.41 o 
   8   8  10      138.25      188.79     18.48 o 
  10   8  10      677.60      566.56     44.49 o 
  12   8  10      376.27      441.83     41.20 o 
  14   8  10        2.68        7.82     20.57 o 
  16   8  10       32.40       34.99     22.38 o 
  18   8  10       18.67       43.60     23.89 o 
 -21   9  10       68.49       80.75     32.23 o 
 -19   9  10       60.18       58.96     23.77 o 
 -17   9  10      166.08      128.21     21.04 o 
 -15   9  10      232.28      300.43     23.54 o 
 -13   9  10      291.10      365.34     24.88 o 
 -11   9  10      330.29      286.68     22.44 o 
  -9   9  10      867.51      855.33     39.82 o 
  -7   9  10     1785.60     1903.80     63.27 o 
  -5   9  10      336.00      332.82     22.13 o 
  -3   9  10      107.19      206.87     19.15 o 
  -1   9  10       33.12       73.15     15.69 o 
   1   9  10      517.11      543.48     27.24 o 
   3   9  10      477.22      492.84     24.76 o 
   5   9  10      191.35      271.31     20.39 o 
   7   9  10       14.23       14.44     14.13 o 
   9   9  10      478.59      640.76     41.25 o 
  11   9  10      382.25      436.99     41.16 o 
  13   9  10        5.98       -9.62     24.95 o 
  15   9  10      170.85      138.79     33.79 o 
  17   9  10        0.00      -13.02     26.98 o 
 -20  10  10       60.21      102.70     25.76 o 
 -18  10  10      108.91      150.85     28.14 o 
 -16  10  10       20.40       -6.77     17.07 o 
 -14  10  10      436.16      447.49     27.28 o 
 -12  10  10      428.16      487.50     33.97 o 
 -10  10  10      330.57      322.37     24.04 o 
  -8  10  10     1062.98     1246.55     58.10 o 
  -6  10  10      569.02      568.43     27.45 o 
  -4  10  10      713.84      595.99     27.48 o 
  -2  10  10     1428.75     1366.87     37.55 o 
   0  10  10      866.00      917.80     31.39 o 
   2  10  10        3.82       14.73     14.18 o 
   4  10  10      388.54      349.19     25.62 o 
   6  10  10     1095.28     1096.69     34.04 o 
   8  10  10      233.73      305.52     26.96 o 
  10  10  10      239.92      287.49     40.63 o 
  12  10  10      464.93      542.29     85.54 o 
  14  10  10        3.02      -19.42     32.61 o 
  16  10  10      251.90      378.49     60.41 o 
  18  10  10      124.01      145.87     42.50 o 
 -19  11  10        0.66      -18.37     18.21 o 
 -17  11  10       31.29      -14.63     17.17 o 
 -15  11  10      259.31      278.67     24.94 o 
 -13  11  10       10.91       18.87     16.96 o 
 -11  11  10      216.43      190.51     21.65 o 
  -9  11  10     1495.73     1336.55     40.56 o 
  -7  11  10        0.63       -0.29     15.66 o 
  -5  11  10     1052.83      998.90     38.04 o 
  -3  11  10     2155.08     2010.00     46.07 o 
  -1  11  10       41.93       15.11     14.57 o 
   1  11  10     1150.02     1013.71     34.06 o 
   3  11  10     1089.33     1010.72     33.84 o 
   5  11  10      172.12      176.17     19.42 o 
   7  11  10      569.31      590.55     27.78 o 
   9  11  10       30.69       68.29     21.12 o 
  11  11  10        4.48      -14.24     41.97 o 
  13  11  10      121.80       92.21     30.82 o 
  15  11  10      199.37      247.90     40.02 o 
  17  11  10       12.23       23.87     30.21 o 
 -18  12  10        3.04       31.56     24.38 o 
 -16  12  10      311.31      330.96     26.95 o 
 -14  12  10       12.65       16.45     18.85 o 
 -12  12  10      302.84      341.82     25.91 o 
 -10  12  10      543.32      602.21     45.37 o 
  -8  12  10      128.81      100.14     19.25 o 
  -6  12  10      493.49      463.27     36.42 o 
  -4  12  10       51.06       53.68     16.93 o 
  -2  12  10     1090.53      875.78     32.69 o 
   0  12  10     1292.25     1236.85     37.59 o 
   2  12  10        0.09        8.03     19.44 o 
   4  12  10     1329.08     1301.81     38.39 o 
   6  12  10      914.18      896.02     32.83 o 
   8  12  10      127.14      119.75     22.89 o 
  10  12  10      351.65      344.33     40.63 o 
  12  12  10      147.94      148.06     33.82 o 
  14  12  10       16.42       24.02     28.01 o 
  16  12  10      132.24      140.34     35.71 o 
 -17  13  10        0.99      -15.31     18.44 o 
 -15  13  10      289.52      353.61     27.56 o 
 -13  13  10      567.11      565.95     31.54 o 
 -11  13  10       60.69       25.06     18.26 o 
  -9  13  10      360.26      334.96     25.65 o 
  -7  13  10      464.20      560.20     29.68 o 
  -5  13  10      170.96      137.81     19.91 o 
  -3  13  10      378.11      392.63     25.06 o 
  -1  13  10      159.61       98.75     19.02 o 
   1  13  10       71.22       48.80     16.94 o 
   3  13  10       13.30       43.35     16.12 o 
   5  13  10       13.23        8.70     15.82 o 
   7  13  10        0.23        2.99     15.44 o 
   9  13  10       35.71       70.77     34.10 o 
  11  13  10        3.78       28.34     34.48 o 
  13  13  10        0.22      -29.64     24.49 o 
  15  13  10       47.25       34.34     34.21 o 
 -16  14  10       32.31       81.10     22.21 o 
 -14  14  10        0.30       30.80     20.82 o 
 -12  14  10       58.12       44.57     25.00 o 
 -10  14  10        0.23      -25.56     17.04 o 
  -8  14  10      691.71      748.17     33.67 o 
  -6  14  10      732.47      764.43     33.35 o 
  -4  14  10       88.13      105.98     19.36 o 
  -2  14  10      558.87      647.06     30.62 o 
   0  14  10      987.88     1055.69     36.77 o 
   2  14  10        7.92       33.25     16.44 o 
   4  14  10      381.55      360.71     34.68 o 
   6  14  10      147.82      199.14     26.70 o 
   8  14  10       68.65       15.98     23.45 o 
  10  14  10      163.22      149.46     33.54 o 
  12  14  10       17.30        6.19     26.58 o 
  14  14  10        8.83       19.53     31.81 o 
 -15  15  10      412.27      516.66     44.37 o 
 -13  15  10      157.05      156.30     23.89 o 
 -11  15  10      356.54      352.51     34.63 o 
  -9  15  10     1468.96     1670.52     49.31 o 
  -7  15  10      169.77      152.84     29.32 o 
  -5  15  10      173.13      201.09     22.74 o 
  -3  15  10      522.01      546.30     30.02 o 
  -1  15  10        0.72        0.25     15.42 o 
   1  15  10      492.59      544.63     29.31 o 
   3  15  10      273.18      290.96     24.26 o 
   5  15  10        8.75        0.10     16.44 o 
   7  15  10       74.75       87.55     18.60 o 
   9  15  10      163.09      227.31     32.03 o 
  11  15  10       42.61       93.98     43.84 o 
 -12  16  10      259.40      251.49     31.17 o 
 -10  16  10       49.10       46.28     21.40 o 
  -8  16  10      263.33      257.64     27.70 o 
  -6  16  10      705.29      873.37     36.82 o 
  -4  16  10       29.38       20.87     18.18 o 
  -2  16  10      868.94      820.42     34.78 o 
   0  16  10      330.29      376.34     28.32 o 
   2  16  10       77.44      110.80     19.74 o 
   4  16  10      234.34      260.68     23.55 o 
   6  16  10      243.54      265.19     23.96 o 
   8  16  10       11.36        2.56     20.82 o 
  10  16  10      284.79      325.66     83.66 o 
 -11  17  10       24.58       23.70     23.30 o 
  -9  17  10      439.86      490.50     32.16 o 
  -7  17  10      284.36      280.60     26.34 o 
  -5  17  10      132.82      167.92     25.15 o 
  -3  17  10      205.96      200.11     23.89 o 
  -1  17  10        7.79       -3.53     17.01 o 
   1  17  10      203.81      198.35     23.30 o 
   3  17  10       80.61      134.95     21.16 o 
   5  17  10        0.01        2.25     17.13 o 
   7  17  10       69.64      123.10     24.53 o 
   9  17  10      116.23      152.23     26.73 o 
  -8  18  10        7.30       -6.36     18.47 o 
  -6  18  10       12.32       38.11     19.60 o 
  -4  18  10       80.55       64.44     20.29 o 
  -2  18  10       53.97       29.88     24.46 o 
   0  18  10        6.79        5.08     16.72 o 
   2  18  10       11.33       51.54     18.88 o 
   4  18  10       60.63       64.24     20.14 o 
   6  18  10      131.36      129.06     22.14 o 
  -5  19  10        1.05      -17.47     27.47 o 
  -3  19  10       13.12      -12.51     17.13 o 
  -1  19  10      146.97      182.33     24.12 o 
   1  19  10       52.38       68.27     20.68 o 
 -21   1  11       68.28       40.93     45.17 o 
 -19   1  11       49.30       50.55     21.10 o 
 -17   1  11       12.54       -3.41     19.40 o 
 -15   1  11      300.52      347.99     26.91 o 
 -13   1  11      217.82      231.54     24.30 o 
 -11   1  11        1.00      -15.68     14.00 o 
  -9   1  11      869.44      997.96     33.42 o 
  -7   1  11     1253.30     1301.40     35.88 o 
  -5   1  11      138.03       85.82     19.81 o 
  -3   1  11     1814.99     1735.45     33.32 o 
  -1   1  11     1352.69     1267.03     29.45 o 
   1   1  11      890.30      761.26     24.29 o 
   3   1  11        1.93       -5.71      9.21 o 
   5   1  11      530.08      421.63     17.52 o 
   7   1  11      476.79      496.82     19.02 o 
   9   1  11       44.64        9.54     16.21 o 
  11   1  11      101.68      122.30     29.89 o 
  13   1  11        0.38        5.05     14.67 o 
  15   1  11       49.04       47.62     17.78 o 
  17   1  11       13.68        2.41     17.29 o 
  19   1  11        4.07      -25.46     16.97 o 
 -22   2  11       90.31       16.04     42.23 o 
 -20   2  11        0.74       -7.75     19.42 o 
 -18   2  11      267.24      224.38     25.16 o 
 -16   2  11      490.90      477.84     30.58 o 
 -14   2  11       14.95       27.18     18.31 o 
 -12   2  11      826.07      831.42     35.48 o 
 -10   2  11     2043.43     2166.89     47.32 o 
  -8   2  11      292.11      368.45     19.82 o 
  -6   2  11     1040.23      780.16     25.83 o 
  -4   2  11      413.29      478.31     20.57 o 
  -2   2  11       10.14       -1.30     10.89 o 
   0   2  11      101.11       52.79     12.31 o 
   2   2  11      102.46      100.30     13.21 o 
   4   2  11       82.03       95.74     13.46 o 
   6   2  11      275.86      292.41     16.16 o 
   8   2  11       21.31        1.86     13.30 o 
  10   2  11      155.40      188.90     19.73 o 
  12   2  11        9.98       25.10     15.89 o 
  14   2  11       18.49       15.08     16.68 o 
  16   2  11       45.54       61.65     32.72 o 
  18   2  11       43.90       25.84     22.30 o 
 -21   3  11       70.39      129.52     31.05 o 
 -19   3  11       99.26       87.61     22.82 o 
 -17   3  11        5.16        3.84     19.01 o 
 -15   3  11      451.15      485.42     39.82 o 
 -13   3  11      468.33      481.21     24.84 o 
 -11   3  11      244.07      275.93     21.23 o 
  -9   3  11      839.67      958.08     32.25 o 
  -7   3  11      512.84      375.96     21.89 o 
  -5   3  11     6615.58     6279.49     76.87 o 
  -3   3  11     2661.29     2317.04     39.52 o 
  -1   3  11       13.20        3.98     11.28 o 
   1   3  11     2548.14     2717.51     50.61 o 
   3   3  11     1533.15     1478.83     42.14 o 
   5   3  11      186.33      185.56     16.15 o 
   7   3  11     3466.75     3569.99     50.05 o 
   9   3  11      524.57      430.95     33.80 o 
  11   3  11      467.03      390.32     31.87 o 
  13   3  11     1106.49     1117.67     38.25 o 
  15   3  11      202.92      209.39     25.00 o 
  17   3  11       55.02       45.54     19.56 o 
  19   3  11      169.37      174.35     25.09 o 
 -22   4  11       17.25       44.91     45.98 o 
 -20   4  11        2.49      -28.78     24.93 o 
 -18   4  11      359.50      291.43     27.55 o 
 -16   4  11      334.37      397.13     27.32 o 
 -14   4  11        3.32        0.68     14.80 o 
 -12   4  11     1289.54     1320.82     57.95 o 
 -10   4  11     1707.82     1658.70     43.25 o 
  -8   4  11      253.15      356.51     25.68 o 
  -6   4  11     1809.50     1741.29     62.66 o 
  -4   4  11      659.51      641.95     26.95 o 
  -2   4  11     1169.44     1104.50     33.31 o 
   0   4  11     5389.31     5183.00     60.22 o 
   2   4  11       42.51       32.30     12.24 o 
   4   4  11     4250.62     4460.01     56.30 o 
   6   4  11     4011.12     3938.52     52.68 o 
   8   4  11       10.60       18.16     14.90 o 
  10   4  11      702.84      859.72     39.21 o 
  12   4  11      800.72      910.82     41.86 o 
  14   4  11       37.91       73.46     19.31 o 
  16   4  11      392.57      506.14     32.02 o 
  18   4  11       62.02       90.27     21.24 o 
 -21   5  11       17.60       45.15     28.64 o 
 -19   5  11        0.32      -12.62     15.87 o 
 -17   5  11       78.95       72.00     26.70 o 
 -15   5  11        4.11       -2.36     14.99 o 
 -13   5  11        0.09        7.57     15.38 o 
 -11   5  11      103.16       97.79     19.20 o 
  -9   5  11        4.61       -2.77     14.55 o 
  -7   5  11      466.14      385.69     25.53 o 
  -5   5  11      450.34      439.87     23.60 o 
  -3   5  11      431.20      411.83     23.34 o 
  -1   5  11      413.46      471.56     23.82 o 
   1   5  11      160.31      283.45     21.25 o 
   3   5  11     1045.47     1102.63     33.67 o 
   5   5  11     1281.17     1048.29     28.97 o 
   7   5  11       34.32       66.19     15.01 o 
   9   5  11      671.68      628.86     34.15 o 
  11   5  11      473.23      494.86     32.93 o 
  13   5  11        3.42       23.53     23.31 o 
  15   5  11      352.04      362.85     53.84 o 
  17   5  11      146.53       76.14     24.17 o 
  19   5  11       13.68       12.96     19.18 o 
 -20   6  11        1.47      -13.53     17.54 o 
 -18   6  11        8.03       19.98     17.53 o 
 -16   6  11       98.67       77.36     18.78 o 
 -14   6  11        9.75       -0.32     15.56 o 
 -12   6  11      273.09      235.74     21.71 o 
 -10   6  11        1.20        9.98     14.69 o 
  -8   6  11      454.83      466.15     35.26 o 
  -6   6  11      946.63      855.96     31.47 o 
  -4   6  11       42.23       40.98     15.62 o 
  -2   6  11      227.06      250.97     19.82 o 
   0   6  11     2877.08     2471.47     47.00 o 
   2   6  11      504.18      537.83     29.32 o 
   4   6  11      341.11      405.33     22.90 o 
   6   6  11     1183.20     1234.55     35.10 o 
   8   6  11        5.97       29.57     22.64 o 
  10   6  11      382.87      459.29     32.05 o 
  12   6  11       10.55        8.12     19.26 o 
  14   6  11       52.84       79.97     23.66 o 
  16   6  11        1.69        7.83     21.47 o 
  18   6  11        0.14      -26.40     21.46 o 
 -21   7  11       87.93       98.93     24.86 o 
 -19   7  11      191.68      192.19     36.34 o 
 -17   7  11       17.94       30.19     17.22 o 
 -15   7  11      435.89      439.41     27.13 o 
 -13   7  11      537.29      533.84     29.32 o 
 -11   7  11        0.53       -2.91     14.98 o 
  -9   7  11      861.02      790.81     31.61 o 
  -7   7  11     1490.29     1738.14     42.75 o 
  -5   7  11        2.24       -8.64     14.38 o 
  -3   7  11     3370.18     2964.90     53.35 o 
  -1   7  11     2016.57     1950.32     43.09 o 
   1   7  11      191.97      183.80     18.45 o 
   3   7  11     1851.02     1738.85     40.65 o 
   5   7  11      204.21      191.74     18.89 o 
   7   7  11      135.41      187.18     39.04 o 
   9   7  11      502.25      508.19     41.45 o 
  11   7  11      170.95      129.24     30.47 o 
  13   7  11       11.34       13.33     24.43 o 
  15   7  11      185.80      219.24     28.52 o 
  17   7  11       64.92       54.90     24.27 o 
 -20   8  11       14.69       -0.99     22.82 o 
 -18   8  11      373.24      314.02     26.18 o 
 -16   8  11       33.63       44.47     21.76 o 
 -14   8  11      107.03       36.91     18.21 o 
 -12   8  11     1000.58     1141.85     37.97 o 
 -10   8  11       78.91      128.41     19.11 o 
  -8   8  11      526.36      451.21     26.25 o 
  -6   8  11      664.26      719.12     29.83 o 
  -4   8  11       38.98       -1.99     16.16 o 
  -2   8  11      624.91      476.43     24.98 o 
   0   8  11     1281.85     1149.17     35.08 o 
   2   8  11      334.47      295.14     34.65 o 
   4   8  11      803.91      834.56     45.93 o 
   6   8  11     1818.13     1643.45     40.25 o 
   8   8  11      363.28      259.53     25.44 o 
  10   8  11      434.55      406.38     67.09 o 
  12   8  11      716.98      591.02     60.14 o 
  14   8  11      174.14      200.38     36.28 o 
  16   8  11       81.96       53.62     49.98 o 
 -19   9  11       57.28       50.49     20.51 o 
 -17   9  11      128.28       92.76     35.80 o 
 -15   9  11      277.54      310.68     25.50 o 
 -13   9  11       24.65        5.12     16.68 o 
 -11   9  11       89.07       60.75     22.01 o 
  -9   9  11       61.42       63.10     17.94 o 
  -7   9  11        1.31       -5.49     14.67 o 
  -5   9  11      496.72      393.89     25.15 o 
  -3   9  11      606.86      536.32     26.62 o 
  -1   9  11      176.27      142.36     18.27 o 
   1   9  11       18.70       18.32     14.50 o 
   3   9  11      435.50      447.53     24.51 o 
   5   9  11      219.66      141.22     18.85 o 
   7   9  11      331.77      322.69     22.10 o 
   9   9  11      955.48     1046.22     57.82 o 
  11   9  11       28.78       14.68     35.82 o 
  13   9  11      277.63      240.66     37.60 o 
  15   9  11      303.24      309.12     40.64 o 
  17   9  11       16.45       31.14     34.75 o 
 -18  10  11       33.74       39.70     20.19 o 
 -16  10  11       41.66       53.29     20.14 o 
 -14  10  11      106.05      147.57     21.55 o 
 -12  10  11      114.15      145.77     21.43 o 
 -10  10  11      360.03      325.94     25.17 o 
  -8  10  11        5.30        3.54     15.87 o 
  -6  10  11       23.71       33.53     16.51 o 
  -4  10  11        9.44       40.58     16.03 o 
  -2  10  11      121.09      100.93     17.63 o 
   0  10  11       55.51       28.12     20.37 o 
   2  10  11        0.13       25.53     14.41 o 
   4  10  11       90.70      144.12     18.40 o 
   6  10  11      355.51      428.03     24.89 o 
   8  10  11      162.59      132.40     23.52 o 
  10  10  11        5.33       27.57     27.26 o 
  12  10  11      133.19      197.07     35.22 o 
  14  10  11        0.19       17.24     26.97 o 
  16  10  11       23.91       -2.27     28.28 o 
 -17  11  11       88.97      125.34     32.10 o 
 -15  11  11        8.03        6.98     17.99 o 
 -13  11  11       25.23       15.77     19.15 o 
 -11  11  11      170.43      206.07     23.61 o 
  -9  11  11       17.87        6.11     16.38 o 
  -7  11  11        0.19      -14.69     15.46 o 
  -5  11  11      171.25      151.98     20.05 o 
  -3  11  11      166.95      141.90     21.91 o 
  -1  11  11       32.16       30.63     15.71 o 
   1  11  11       13.23       -0.68     14.62 o 
   3  11  11        1.46        3.13     14.37 o 
   5  11  11       41.59       16.53     15.66 o 
   7  11  11       42.45       23.69     19.49 o 
   9  11  11       38.37       48.49     33.68 o 
  11  11  11        0.00       25.00     29.94 o 
  13  11  11       11.98      -12.68     25.39 o 
  15  11  11        0.62       -8.72     26.73 o 
 -16  12  11        9.51       15.24     18.50 o 
 -14  12  11      184.44      229.61     24.77 o 
 -12  12  11       88.55      107.80     21.20 o 
 -10  12  11       13.23       11.41     17.14 o 
  -8  12  11      630.88      607.50     31.09 o 
  -6  12  11      823.70      855.32     46.91 o 
  -4  12  11       99.13      115.60     19.22 o 
  -2  12  11      884.48      827.94     33.22 o 
   0  12  11     1365.08     1461.92     41.28 o 
   2  12  11      179.81      218.86     21.44 o 
   4  12  11      388.32      370.35     24.80 o 
   6  12  11      945.24      993.45     35.41 o 
   8  12  11       17.54      -18.31     18.66 o 
  10  12  11      495.81      505.42     45.74 o 
  12  12  11      189.38      232.62     78.32 o 
  14  12  11        0.10      -14.67     36.35 o 
 -15  13  11      540.73      654.48     37.00 o 
 -13  13  11      456.93      458.03     30.47 o 
 -11  13  11        0.52      -17.73     17.31 o 
  -9  13  11      925.07      946.26     37.60 o 
  -7  13  11     1313.10     1367.29     42.02 o 
  -5  13  11       63.19       -3.74     15.83 o 
  -3  13  11     1414.58     1374.92     42.27 o 
  -1  13  11      359.20      412.16     26.52 o 
   1  13  11      329.45      203.96     21.53 o 
   3  13  11      572.67      536.10     28.23 o 
   5  13  11      106.46      142.01     20.16 o 
   7  13  11      170.24       81.42     24.53 o 
   9  13  11      351.29      462.32     84.20 o 
  11  13  11       75.11      128.75     34.00 o 
  13  13  11       26.40       16.01     28.61 o 
 -14  14  11      113.54      158.74     24.17 o 
 -12  14  11      268.40      376.87     35.26 o 
 -10  14  11       10.82       10.73     18.51 o 
  -8  14  11      238.95      269.36     34.80 o 
  -6  14  11      146.80      118.45     21.00 o 
  -4  14  11       16.12       13.20     17.90 o 
  -2  14  11      201.02      203.33     22.04 o 
   0  14  11      439.89      452.89     27.87 o 
   2  14  11      161.39      158.64     21.19 o 
   4  14  11       72.43      104.75     19.37 o 
   6  14  11      585.22      641.06     31.23 o 
   8  14  11       88.30       69.46     22.86 o 
  10  14  11      169.67      143.99     35.92 o 
  12  14  11      174.15      119.27     35.34 o 
 -13  15  11        5.27      -13.56     18.87 o 
 -11  15  11       44.20       39.83     21.05 o 
  -9  15  11       14.61        4.51     18.50 o 
  -7  15  11        8.50       22.94     18.94 o 
  -5  15  11        0.56       -9.48     16.45 o 
  -3  15  11       47.59       34.60     18.49 o 
  -1  15  11      189.36      249.83     24.15 o 
   1  15  11        4.94        9.95     15.82 o 
   3  15  11      101.46      110.65     19.96 o 
   5  15  11        3.43       -1.35     16.52 o 
   7  15  11      113.81      106.67     24.64 o 
   9  15  11       10.82       -5.84     26.71 o 
 -10  16  11        0.23       -2.96     19.91 o 
  -8  16  11       25.26       12.81     20.44 o 
  -6  16  11        0.93      -25.01     16.67 o 
  -4  16  11        3.29        8.61     17.61 o 
  -2  16  11       14.03        0.25     17.13 o 
   0  16  11       45.03       20.55     17.16 o 
   2  16  11        4.23        8.92     16.78 o 
   4  16  11       41.68       -4.56     22.30 o 
   6  16  11       35.89       29.92     19.18 o 
   8  16  11        0.00       14.25     27.26 o 
  -7  17  11        1.41       -2.93     18.42 o 
  -5  17  11        5.33       -8.63     17.29 o 
  -3  17  11        0.92      -23.96     16.71 o 
  -1  17  11        9.49        6.89     17.51 o 
   1  17  11       13.35      -10.71     17.99 o 
   3  17  11       82.81       79.03     20.53 o 
   5  17  11       32.80       25.15     18.99 o 
  -4  18  11      168.61      241.88     26.46 o 
  -2  18  11        1.23       19.34     19.06 o 
   0  18  11      203.93      188.28     24.89 o 
 -20   0  12       56.74      120.28     43.84 o 
 -18   0  12       37.01       53.46     35.82 o 
 -16   0  12      184.63      214.37     45.98 o 
 -14   0  12       21.54      -40.09     28.87 o 
 -12   0  12        7.42      -20.92     20.96 o 
 -10   0  12      146.05       97.67     25.84 o 
  -8   0  12     1028.35      904.16     86.87 o 
  -6   0  12     1968.81     1735.48     93.29 o 
  -4   0  12       30.09       92.03     54.26 o 
  -2   0  12      332.74      296.76     29.63 o 
   0   0  12       10.31        4.52     26.46 o 
   2   0  12      217.88      128.59     24.16 o 
   4   0  12       58.73       68.70     18.08 o 
   6   0  12     1042.09      995.17     58.41 o 
   8   0  12      580.59      410.83     34.38 o 
  10   0  12       94.83      135.79     36.35 o 
  12   0  12      590.64      599.83     45.44 o 
  14   0  12      210.82      226.11     33.38 o 
  16   0  12      156.82      291.66    111.46 o 
  18   0  12      226.31      190.48     35.72 o 
 -21   1  12       49.07       51.67     29.10 o 
 -19   1  12       58.75       74.19     28.90 o 
 -17   1  12       12.51       37.99     25.50 o 
 -15   1  12      140.53      117.93     22.45 o 
 -13   1  12       45.32        5.93     17.86 o 
 -11   1  12       96.29      116.85     33.21 o 
  -9   1  12       60.74       49.38     20.05 o 
  -7   1  12      602.03      613.81     28.24 o 
  -5   1  12     1072.91     1280.82     37.22 o 
  -3   1  12      247.11      201.36     20.50 o 
  -1   1  12      101.91       47.48     15.58 o 
   1   1  12       26.86        1.36     12.06 o 
   3   1  12     1172.09      960.29     28.40 o 
   5   1  12      905.28      661.85     24.46 o 
   7   1  12       68.98      101.25     14.85 o 
   9   1  12      511.87      456.93     29.29 o 
  11   1  12       44.03       19.74     17.26 o 
  13   1  12       76.85       51.15     18.35 o 
  15   1  12      290.72      320.03     26.26 o 
  17   1  12       95.11       96.22     21.73 o 
 -20   2  12        0.00      -17.47     27.26 o 
 -18   2  12       98.51       72.56     21.84 o 
 -16   2  12       22.80       -0.34     19.85 o 
 -14   2  12      185.14      146.59     23.72 o 
 -12   2  12      686.26      775.91     43.04 o 
 -10   2  12      383.67      323.62     28.16 o 
  -8   2  12       40.77       42.76     19.07 o 
  -6   2  12      975.14      911.93     42.32 o 
  -4   2  12      598.61      591.83     23.42 o 
  -2   2  12      410.53      270.55     18.39 o 
   0   2  12     1053.59      945.90     30.60 o 
   2   2  12       11.88       10.88     12.20 o 
   4   2  12      526.76      386.46     20.36 o 
   6   2  12      248.00      182.67     16.29 o 
   8   2  12       34.77      -27.62     38.49 o 
  10   2  12       25.43        4.11     17.61 o 
  12   2  12       79.69       92.81     18.52 o 
  14   2  12        0.83       19.21     17.35 o 
  16   2  12        2.02       17.37     17.58 o 
  18   2  12        4.71        4.65     18.98 o 
 -21   3  12        3.16       22.67     23.16 o 
 -19   3  12        0.09       -3.68     21.53 o 
 -17   3  12       13.12      -17.51     24.29 o 
 -15   3  12       40.04       11.61     20.93 o 
 -13   3  12      222.35      210.52     25.50 o 
 -11   3  12        0.01       -5.47     17.99 o 
  -9   3  12      913.21     1034.54     67.26 o 
  -7   3  12     1627.13     1632.06     54.17 o 
  -5   3  12       40.50       31.54     16.51 o 
  -3   3  12     2079.18     2139.29     45.25 o 
  -1   3  12     1162.26      993.26     32.47 o 
   1   3  12        0.81       -3.91     12.71 o 
   3   3  12      544.12      541.90     22.55 o 
   5   3  12       83.93       53.15     13.73 o 
   7   3  12        0.06       -9.44     12.30 o 
   9   3  12        1.66       11.48     17.75 o 
  11   3  12       58.38       46.50     20.73 o 
  13   3  12        6.41       27.17     20.56 o 
  15   3  12      187.61      281.51     30.00 o 
  17   3  12       10.10       -5.22     17.45 o 
 -20   4  12        0.20        6.81     22.42 o 
 -18   4  12      149.28      132.68     25.39 o 
 -16   4  12       60.41       86.01     22.85 o 
 -14   4  12      100.12       65.72     35.16 o 
 -12   4  12      796.47      893.16     40.93 o 
 -10   4  12      162.74      141.84     21.99 o 
  -8   4  12      340.36      348.62     23.82 o 
  -6   4  12     1129.12     1536.59     40.41 o 
  -4   4  12       20.13       28.44     16.79 o 
  -2   4  12     1617.81     1428.10     39.05 o 
   0   4  12     1912.23     2015.62     46.07 o 
   2   4  12        2.62       -1.99     14.02 o 
   4   4  12     1242.88     1259.94     31.62 o 
   6   4  12     1633.11     1744.55     43.11 o 
   8   4  12       48.62       56.05     22.03 o 
  10   4  12      458.75      424.67     41.38 o 
  12   4  12      607.46      683.43     37.48 o 
  14   4  12       37.40       77.80     24.50 o 
  16   4  12      172.09      157.95     27.29 o 
 -19   5  12      260.47      269.61     28.88 o 
 -17   5  12       25.73       10.48     20.10 o 
 -15   5  12      613.13      582.46     29.66 o 
 -13   5  12      892.78      950.17     36.35 o 
 -11   5  12       32.10       38.85     17.44 o 
  -9   5  12     1383.17     1436.90     40.06 o 
  -7   5  12     1942.50     1773.07     43.84 o 
  -5   5  12      379.50      355.09     26.47 o 
  -3   5  12     4500.81     4585.82     68.10 o 
  -1   5  12     1742.73     1807.45     43.01 o 
   1   5  12      374.32      414.43     28.55 o 
   3   5  12     2860.32     2839.15     55.79 o 
   5   5  12      618.00      472.06     24.85 o 
   7   5  12      220.64      261.17     24.72 o 
   9   5  12      702.07      760.14     47.34 o 
  11   5  12        1.27        8.46     19.01 o 
  13   5  12      212.40      249.66     34.40 o 
  15   5  12      127.00      142.34     26.40 o 
  17   5  12        0.98       -7.75     22.32 o 
 -20   6  12        1.07       10.26     22.36 o 
 -18   6  12      191.92      168.17     22.97 o 
 -16   6  12      201.24      222.07     24.08 o 
 -14   6  12       56.26       60.72     19.60 o 
 -12   6  12      895.84      820.31     39.12 o 
 -10   6  12     1765.67     1804.01     57.41 o 
  -8   6  12      289.46      243.18     21.87 o 
  -6   6  12      511.27      464.21     26.02 o 
  -4   6  12     1288.95     1401.83     44.75 o 
  -2   6  12        0.52      -21.08     14.39 o 
   0   6  12      320.24      285.87     21.55 o 
   2   6  12      783.57      847.53     31.56 o 
   4   6  12        0.50        3.00     14.24 o 
   6   6  12      249.06      267.12     21.30 o 
   8   6  12      376.11      333.67     37.67 o 
  10   6  12        3.96       15.70     25.88 o 
  12   6  12       31.47       72.98     29.67 o 
  14   6  12        9.48       17.62     29.14 o 
  16   6  12        4.46       19.00     22.27 o 
 -19   7  12       10.87      -18.47     17.78 o 
 -17   7  12       15.43       30.78     26.47 o 
 -15   7  12      259.39      265.46     24.42 o 
 -13   7  12       95.65      107.41     24.61 o 
 -11   7  12       15.01       14.20     17.23 o 
  -9   7  12      398.64      437.86     41.98 o 
  -7   7  12        8.76       -4.38     15.63 o 
  -5   7  12      321.49      264.02     21.75 o 
  -3   7  12     1544.51     1551.94     40.77 o 
  -1   7  12      883.35      829.08     31.66 o 
   1   7  12       11.48        3.69     22.70 o 
   3   7  12     1092.10     1110.23     35.39 o 
   5   7  12      698.39      648.51     28.43 o 
   7   7  12        3.40       11.79     17.92 o 
   9   7  12       90.57      114.32     29.25 o 
  11   7  12       12.81        1.53     24.54 o 
  13   7  12        5.74       29.05     25.70 o 
  15   7  12       49.11       28.33     36.89 o 
 -18   8  12        0.80      -11.52     18.29 o 
 -16   8  12        0.29        2.07     17.66 o 
 -14   8  12        4.39        0.96     17.84 o 
 -12   8  12       19.57        8.75     17.09 o 
 -10   8  12       39.24        8.00     16.28 o 
  -8   8  12      182.53      133.33     19.29 o 
  -6   8  12       26.90       26.62     16.06 o 
  -4   8  12       43.15       30.78     16.16 o 
  -2   8  12       41.10       53.16     16.18 o 
   0   8  12       38.52       17.98     14.78 o 
   2   8  12       26.25        2.13     14.19 o 
   4   8  12      194.42      153.14     19.06 o 
   6   8  12       48.44       72.01     16.80 o 
   8   8  12       28.34       30.54     26.20 o 
  10   8  12        1.27       13.25     23.62 o 
  12   8  12        4.57       49.87     27.35 o 
  14   8  12        0.09      -18.26     26.07 o 
 -17   9  12        0.09      -17.30     23.07 o 
 -15   9  12       46.93       -1.03     18.31 o 
 -13   9  12       69.95       56.08     19.20 o 
 -11   9  12       75.69       23.88     20.35 o 
  -9   9  12       41.65        2.48     17.32 o 
  -7   9  12      605.17      481.45     27.47 o 
  -5   9  12      363.59      344.95     24.16 o 
  -3   9  12       71.68       65.57     17.01 o 
  -1   9  12       79.07       21.41     15.04 o 
   1   9  12       96.51       75.01     16.78 o 
   3   9  12        9.71       -8.58     14.75 o 
   5   9  12       89.27       21.01     25.62 o 
   7   9  12      144.04      127.14     22.97 o 
   9   9  12       42.20       28.87     27.60 o 
  11   9  12      156.67      152.15     39.03 o 
  13   9  12        1.97       41.69     29.37 o 
  15   9  12       47.09       83.28     30.79 o 
 -16  10  12       40.30        9.17     19.91 o 
 -14  10  12       56.74       35.97     19.71 o 
 -12  10  12      495.56      453.03     46.37 o 
 -10  10  12      374.25      401.25     27.41 o 
  -8  10  12       87.76      179.91     21.62 o 
  -6  10  12      882.48      934.31     35.01 o 
  -4  10  12      457.61      477.24     27.17 o 
  -2  10  12      131.48      181.87     20.34 o 
   0  10  12      997.72      925.22     33.88 o 
   2  10  12      952.46      916.28     33.70 o 
   4  10  12        1.87       -4.96     14.20 o 
   6  10  12      252.12      255.71     22.00 o 
   8  10  12      172.49      235.79     40.36 o 
  10  10  12        0.28      -27.06     22.60 o 
  12  10  12       70.73       54.53     43.84 o 
  14  10  12       47.70       93.27     33.26 o 
 -15  11  12      335.07      329.41     28.59 o 
 -13  11  12      455.69      447.00     29.68 o 
 -11  11  12        5.20        8.49     17.85 o 
  -9  11  12      649.50      620.33     44.21 o 
  -7  11  12      941.38     1023.93     45.29 o 
  -5  11  12        0.34       24.67     16.66 o 
  -3  11  12      908.02      894.58     34.82 o 
  -1  11  12      600.53      739.14     32.14 o 
   1  11  12       40.18        3.40     15.20 o 
   3  11  12      401.13      323.38     24.08 o 
   5  11  12       39.99       52.59     17.24 o 
   7  11  12       79.33       92.42     22.11 o 
   9  11  12       41.49       40.92     27.36 o 
  11  11  12        6.42       -3.53     27.21 o 
  13  11  12       22.25       31.50     30.23 o 
 -14  12  12        5.91        3.13     18.32 o 
 -12  12  12      612.35      556.49     31.84 o 
 -10  12  12      734.49      731.50     35.83 o 
  -8  12  12        7.64       -7.84     16.49 o 
  -6  12  12      636.75      553.83     29.79 o 
  -4  12  12       74.04       75.88     19.31 o 
  -2  12  12       50.94       16.69     16.54 o 
   0  12  12      322.14      207.55     21.46 o 
   2  12  12       67.84       69.53     18.20 o 
   4  12  12       78.23       37.13     17.07 o 
   6  12  12      345.61      330.33     35.65 o 
   8  12  12       25.98       34.94     41.43 o 
  10  12  12       18.48      -23.40     26.83 o 
  12  12  12       65.30       81.50     32.66 o 
 -13  13  12        0.98        6.22     19.60 o 
 -11  13  12       25.86       14.48     18.90 o 
  -9  13  12      120.18      145.59     38.14 o 
  -7  13  12       15.39       34.51     18.37 o 
  -5  13  12        3.71       -3.68     16.39 o 
  -3  13  12       11.24       37.62     19.00 o 
  -1  13  12       10.85        5.55     15.58 o 
   1  13  12        0.14        7.53     15.99 o 
   3  13  12       11.90       -0.17     15.75 o 
   5  13  12       19.82        8.76     16.46 o 
   7  13  12        3.31       35.34     21.46 o 
   9  13  12        8.13       -6.68     26.84 o 
  11  13  12        0.35      -20.40     28.32 o 
 -12  14  12      103.57       73.49     22.14 o 
 -10  14  12       44.08       18.67     20.12 o 
  -8  14  12       40.57       54.45     19.86 o 
  -6  14  12      104.73       88.53     20.35 o 
  -4  14  12       59.93       73.35     22.38 o 
  -2  14  12        5.30       -3.27     16.46 o 
   0  14  12       42.44        6.18     16.72 o 
   2  14  12       61.59       51.68     17.91 o 
   4  14  12        8.79       10.14     16.94 o 
   6  14  12        4.20       23.72     23.27 o 
   8  14  12        0.60       16.58     28.70 o 
  -9  15  12      318.94      357.83     40.97 o 
  -7  15  12      352.31      341.72     28.62 o 
  -5  15  12       10.91       13.53     23.53 o 
  -3  15  12       83.96      117.29     21.86 o 
  -1  15  12       70.72       93.31     20.75 o 
   1  15  12       28.60       37.30     18.44 o 
   3  15  12      132.75       95.61     21.41 o 
   5  15  12       20.91       31.92     18.50 o 
   7  15  12       88.07      147.50     27.07 o 
  -6  16  12      464.69      480.35     32.02 o 
  -4  16  12      168.72      201.36     24.71 o 
  -2  16  12      220.26      184.14     30.16 o 
   0  16  12      704.67      701.44     35.72 o 
   2  16  12       88.76       86.77     21.46 o 
   4  16  12       46.04       50.78     20.91 o 
 -19   1  13       46.65      -16.73     27.74 o 
 -17   1  13        7.65      -12.81     26.33 o 
 -15   1  13       21.15       20.33     25.67 o 
 -13   1  13       37.47        2.40     26.11 o 
 -11   1  13       65.86       76.83     22.23 o 
  -9   1  13       34.88       -6.27     30.65 o 
  -7   1  13      211.07      192.34     24.98 o 
  -5   1  13      110.15       56.54     21.20 o 
  -3   1  13      344.99      467.61     33.72 o 
  -1   1  13      425.03      493.97     25.91 o 
   1   1  13        0.55      -20.59     13.73 o 
   3   1  13      618.61      714.40     29.18 o 
   5   1  13      241.43      277.40     46.44 o 
   7   1  13        4.70        6.04     17.27 o 
   9   1  13      336.80      382.93     36.30 o 
  11   1  13       83.03      118.19     22.82 o 
  13   1  13       20.13        2.59     19.94 o 
  15   1  13       74.21       54.29     23.53 o 
 -18   2  13       29.23       65.67     30.05 o 
 -16   2  13        7.49        3.23     32.88 o 
 -14   2  13      234.76      188.99     26.43 o 
 -12   2  13      366.04      451.79     51.77 o 
 -10   2  13      144.48      169.86     33.36 o 
  -8   2  13        3.39      -13.25     18.41 o 
  -6   2  13      528.74      423.22     29.15 o 
  -4   2  13      579.42      510.38     31.29 o 
  -2   2  13        6.43        6.52     17.19 o 
   0   2  13      373.63      454.06     24.27 o 
   2   2  13      167.19      256.93     18.84 o 
   4   2  13      120.14      127.32     16.10 o 
   6   2  13      746.16      697.89     26.02 o 
   8   2  13      598.63      695.58     44.89 o 
  10   2  13        5.67      -15.98     17.89 o 
  12   2  13      393.26      495.62     34.49 o 
  14   2  13       69.96       67.43     23.55 o 
  16   2  13       35.62       55.16     32.36 o 
 -19   3  13      278.55      328.45     38.89 o 
 -17   3  13        0.09      -30.97     20.65 o 
 -15   3  13      675.60      771.39     39.61 o 
 -13   3  13     1313.96     1378.81     48.84 o 
 -11   3  13        2.84       13.47     20.00 o 
  -9   3  13     2507.54     2345.62     59.39 o 
  -7   3  13     1619.96     1755.35     73.52 o 
  -5   3  13      547.40      525.48     31.46 o 
  -3   3  13     3618.45     3645.96     74.85 o 
  -1   3  13     1900.63     1844.01     43.66 o 
   1   3  13       27.45       16.50     16.44 o 
   3   3  13     1931.93     1866.30     42.78 o 
   5   3  13     1025.21      998.35     30.13 o 
   7   3  13       51.54       62.38     19.27 o 
   9   3  13      309.41      304.24     28.35 o 
  11   3  13       89.95      137.53     24.00 o 
  13   3  13       27.51        6.97     20.06 o 
  15   3  13      119.41       87.19     25.00 o 
 -18   4  13       12.65       16.65     22.90 o 
 -16   4  13      508.99      608.95     45.50 o 
 -14   4  13      261.14      240.42     28.58 o 
 -12   4  13      341.18      384.88     32.00 o 
 -10   4  13     1732.83     2017.16    135.99 o 
  -8   4  13      277.40      309.85     50.86 o 
  -6   4  13      292.79      283.65     26.85 o 
  -4   4  13      959.55      863.38     33.74 o 
  -2   4  13       18.11       -9.26     19.52 o 
   0   4  13      118.51      100.48     17.13 o 
   2   4  13        2.09       -3.50     14.49 o 
   4   4  13      151.57      168.92     19.23 o 
   6   4  13       79.14       39.57     22.22 o 
   8   4  13        0.59       -4.00     22.06 o 
  10   4  13        1.50       19.97     22.85 o 
  12   4  13        6.04      -17.22     17.96 o 
  14   4  13       13.62      -19.64     21.64 o 
 -17   5  13       28.18       44.00     23.35 o 
 -15   5  13        9.34       14.07     22.30 o 
 -13   5  13       10.24       -4.97     20.77 o 
 -11   5  13      282.85      331.96     30.61 o 
  -9   5  13       57.84       62.81     18.46 o 
  -7   5  13       29.05       24.88     16.61 o 
  -5   5  13       11.39        2.21     15.61 o 
  -3   5  13       30.27       16.75     16.23 o 
  -1   5  13        0.35       -8.73     13.95 o 
   1   5  13       70.17       46.97     15.67 o 
   3   5  13       22.58      -19.52     13.65 o 
   5   5  13        6.53       -5.35     22.15 o 
   7   5  13       54.70       30.75     24.12 o 
   9   5  13       87.96      102.48     76.98 o 
  11   5  13        0.68       19.24     23.53 o 
  13   5  13       35.12        1.03     25.30 o 
  15   5  13        6.74       23.43     21.84 o 
 -18   6  13       29.21       22.24     23.97 o 
 -16   6  13      127.34      130.51     26.32 o 
 -14   6  13       96.26       51.81     22.38 o 
 -12   6  13      114.33       73.92     19.83 o 
 -10   6  13      375.41      297.44     30.86 o 
  -8   6  13        1.22      -19.61     16.37 o 
  -6   6  13      523.54      571.14     28.84 o 
  -4   6  13      358.08      337.37     24.31 o 
  -2   6  13       23.37       45.71     23.15 o 
   0   6  13      474.55      566.16     27.63 o 
   2   6  13      165.73      187.95     19.73 o 
   4   6  13      200.04      156.82     19.47 o 
   6   6  13      216.93      261.90     22.24 o 
   8   6  13       57.06       38.13     25.88 o 
  10   6  13      172.67      118.01     31.81 o 
  12   6  13        1.25       -6.60     24.49 o 
  14   6  13       20.34       -5.65     27.01 o 
 -17   7  13      117.55      144.37     33.89 o 
 -15   7  13       21.25       33.60     20.23 o 
 -13   7  13      147.99      155.89     22.08 o 
 -11   7  13       89.42       64.41     19.37 o 
  -9   7  13       44.41       57.56     18.66 o 
  -7   7  13       85.23       46.18     16.93 o 
  -5   7  13      147.20       85.55     21.14 o 
  -3   7  13       28.29       57.59     17.15 o 
  -1   7  13      102.75       93.89     18.14 o 
   1   7  13        1.37       19.80     15.29 o 
   3   7  13       66.39      122.28     27.24 o 
   5   7  13        2.96       -3.60     15.13 o 
   7   7  13       62.90       71.80     21.66 o 
   9   7  13       57.25       91.80     30.43 o 
  11   7  13       19.33       44.67     26.72 o 
  13   7  13        2.46       -6.25     25.50 o 
 -16   8  13      165.53      179.93     25.39 o 
 -14   8  13        6.69      -19.89     17.56 o 
 -12   8  13      150.97      181.02     24.46 o 
 -10   8  13      783.31      876.03     65.59 o 
  -8   8  13       89.45       62.07     41.80 o 
  -6   8  13      139.94      186.02     27.16 o 
  -4   8  13      595.63      597.77     29.78 o 
  -2   8  13      138.87       96.16     17.88 o 
   0   8  13       99.75      107.54     18.25 o 
   2   8  13      410.36      493.77     26.74 o 
   4   8  13       13.93       21.71     25.62 o 
   6   8  13      415.30      447.56     26.85 o 
   8   8  13      419.58      441.15     42.89 o 
  10   8  13       24.47       32.66     34.21 o 
  12   8  13       91.38      191.26     56.13 o 
 -15   9  13       95.31      104.40     22.09 o 
 -13   9  13      135.25      160.76     23.52 o 
 -11   9  13        2.80        1.82     17.00 o 
  -9   9  13       86.41       61.90     19.74 o 
  -7   9  13       82.46       52.74     18.13 o 
  -5   9  13        3.89      -21.46     14.31 o 
  -3   9  13      256.71      221.65     36.96 o 
  -1   9  13      268.68      292.30     23.50 o 
   1   9  13       29.30       11.27     19.98 o 
   3   9  13      153.04      123.64     19.26 o 
   5   9  13      417.60      298.23     23.80 o 
   7   9  13       63.99       66.88     21.51 o 
   9   9  13      108.10       52.49     30.06 o 
  11   9  13      126.77      111.92     33.38 o 
  13   9  13        0.45       -3.29     25.73 o 
 -14  10  13        0.34      -25.49     17.00 o 
 -12  10  13       69.79       71.13     20.51 o 
 -10  10  13      115.01      129.71     22.27 o 
  -8  10  13       63.34      144.89     21.67 o 
  -6  10  13       47.31       32.80     17.31 o 
  -4  10  13       46.15       42.29     17.62 o 
  -2  10  13        1.27       15.91     15.57 o 
   0  10  13        2.85        8.91     16.44 o 
   2  10  13        7.04        2.88     15.20 o 
   4  10  13        0.77       -0.54     15.10 o 
   6  10  13       35.17       18.20     19.79 o 
   8  10  13      130.90       99.39     36.89 o 
  10  10  13       12.56       33.36     42.23 o 
  12  10  13       37.97      -36.21     47.85 o 
 -13  11  13        1.43      -20.59     18.30 o 
 -11  11  13        2.13      -25.97     24.23 o 
  -9  11  13       19.02       15.76     20.22 o 
  -7  11  13       34.24       45.40     18.55 o 
  -5  11  13       66.11       73.09     18.68 o 
  -3  11  13        6.71      -22.73     18.83 o 
  -1  11  13        7.60      -22.39     14.93 o 
   1  11  13        7.50        1.42     17.44 o 
   3  11  13        0.71       -3.41     16.20 o 
   5  11  13        1.52      -21.22     14.14 o 
   7  11  13       36.56       17.15     20.86 o 
   9  11  13       15.78      -19.99     26.01 o 
 -12  12  13       34.79       25.65     20.08 o 
 -10  12  13       70.94       90.40     24.00 o 
  -8  12  13        4.69        2.49     17.07 o 
  -6  12  13      180.56      145.36     21.69 o 
  -4  12  13      140.18      130.75     21.15 o 
  -2  12  13       15.14        5.73     25.05 o 
   0  12  13      270.86      304.55     24.95 o 
   2  12  13      208.94      223.91     23.30 o 
   4  12  13        4.57       22.06     16.79 o 
   6  12  13      171.12      102.33     25.63 o 
   8  12  13      155.94      156.28     36.57 o 
 -11  13  13        0.03      -24.28     26.00 o 
  -9  13  13       19.62       20.00     19.38 o 
  -7  13  13      111.53      116.50     34.65 o 
  -5  13  13       11.23       -6.74     16.77 o 
  -3  13  13       91.43       76.70     19.99 o 
  -1  13  13      101.70      105.46     20.43 o 
   1  13  13        2.22       31.32     22.92 o 
   3  13  13      138.41      181.44     24.92 o 
   5  13  13      137.37      121.60     21.41 o 
   7  13  13        3.25       47.76     23.92 o 
  -8  14  13       10.74       39.16     19.97 o 
  -6  14  13      203.02      238.83     32.25 o 
  -4  14  13      150.55      225.33     25.01 o 
  -2  14  13        0.02        7.10     17.23 o 
   0  14  13      262.42      333.33     33.26 o 
   2  14  13      290.08      309.73     26.78 o 
   4  14  13       17.05       50.86     20.11 o 
  -5  15  13        0.65        7.15     17.83 o 
  -3  15  13        3.97       16.48     19.23 o 
  -1  15  13       19.00       -5.88     17.98 o 
   1  15  13        2.17       30.99     19.50 o 
 -16   0  14       11.71       29.94     37.96 o 
 -14   0  14        4.41      -16.04     34.75 o 
 -12   0  14      270.77      278.52     48.65 o 
 -10   0  14      566.00      613.18     60.94 o 
  -8   0  14        0.37       -4.81     29.40 o 
  -6   0  14      375.42      457.61     51.86 o 
  -4   0  14      974.78     1049.21     51.03 o 
  -2   0  14      204.87      217.64     29.91 o 
   0   0  14      207.48      144.69     33.95 o 
   2   0  14      985.40     1050.89     50.76 o 
   4   0  14      145.97      111.59     25.95 o 
   6   0  14      264.61      258.21     48.65 o 
   8   0  14      398.89      363.52     55.06 o 
  10   0  14       13.60      -20.31     33.14 o 
  12   0  14       60.92       76.98     41.70 o 
  14   0  14       75.55       43.30     40.09 o 
 -17   1  14        0.19       26.59     29.42 o 
 -15   1  14      185.95      187.31     35.68 o 
 -13   1  14      304.72      329.57     38.09 o 
 -11   1  14       65.67       81.28     29.48 o 
  -9   1  14       62.63       97.83     55.60 o 
  -7   1  14      176.82      232.50     31.62 o 
  -5   1  14       31.43       71.99     20.37 o 
  -3   1  14      144.40      184.66     23.50 o 
  -1   1  14      847.69      825.28     37.59 o 
   1   1  14      300.53      252.48     21.67 o 
   3   1  14      248.43      265.40     21.84 o 
   5   1  14      729.90      745.56     31.28 o 
   7   1  14       33.50       46.79     25.57 o 
   9   1  14       70.91       83.71     27.94 o 
  11   1  14       71.72       56.25     27.97 o 
  13   1  14        1.44      -34.87     23.25 o 
 -16   2  14      155.78      181.93     34.39 o 
 -14   2  14       15.03       36.86     35.28 o 
 -12   2  14      119.17      121.18     30.62 o 
 -10   2  14      123.96      138.67     24.71 o 
  -8   2  14       69.34       48.27     25.04 o 
  -6   2  14        1.15        0.61     18.00 o 
  -4   2  14       12.16       -7.00     17.46 o 
  -2   2  14        8.39      -20.08     17.16 o 
   0   2  14        0.23      -14.58     17.27 o 
   2   2  14       43.99       62.66     20.64 o 
   4   2  14        3.70        5.50     17.66 o 
   6   2  14        2.61       15.61     20.82 o 
   8   2  14       12.45       -8.14     23.19 o 
  10   2  14        0.68      -24.50     16.34 o 
  12   2  14       24.44       59.69     22.28 o 
 -17   3  14       40.69       49.54     29.48 o 
 -15   3  14       13.62        6.60     54.26 o 
 -13   3  14        0.28      -29.72     19.81 o 
 -11   3  14       70.61       49.70     23.58 o 
  -9   3  14      107.54      145.20     24.28 o 
  -7   3  14       10.99      -15.66     17.88 o 
  -5   3  14        0.13      -11.38     16.94 o 
  -3   3  14       49.77       36.58     19.21 o 
  -1   3  14      243.53      257.47     25.07 o 
   1   3  14      113.38      100.15     20.59 o 
   3   3  14       28.82       47.91     18.94 o 
   5   3  14      159.47      210.16     20.25 o 
   7   3  14       15.87       31.95     24.02 o 
   9   3  14        8.06       27.63     25.32 o 
  11   3  14       11.16      -18.66     23.30 o 
  13   3  14        4.53      -17.30     19.60 o 
 -16   4  14      309.93      255.55     41.20 o 
 -14   4  14       31.11       59.31     22.90 o 
 -12   4  14      246.23      251.22     28.57 o 
 -10   4  14      549.97      511.96     34.87 o 
  -8   4  14      104.91      140.36     24.17 o 
  -6   4  14      198.49      154.72     24.13 o 
  -4   4  14      526.13      547.14     32.79 o 
  -2   4  14       76.66      132.80     22.71 o 
   0   4  14      257.96      180.56     23.89 o 
   2   4  14      374.87      292.10     22.90 o 
   4   4  14       29.67       12.99     15.29 o 
   6   4  14      164.57      122.60     22.73 o 
   8   4  14      139.46      185.97     36.09 o 
  10   4  14       13.82       25.00     32.34 o 
  12   4  14       38.99       60.56     38.76 o 
 -15   5  14      163.21      161.12     27.72 o 
 -13   5  14      543.68      599.44     53.14 o 
 -11   5  14       99.41      104.83     24.55 o 
  -9   5  14      196.37      272.92     28.39 o 
  -7   5  14      292.10      319.41     29.00 o 
  -5   5  14       59.88       22.49     20.11 o 
  -3   5  14      713.76      686.80     30.55 o 
  -1   5  14      248.29      294.71     23.18 o 
   1   5  14       83.28       95.41     17.72 o 
   3   5  14      335.29      273.29     22.37 o 
   5   5  14      226.31      220.16     33.87 o 
   7   5  14        1.12       30.04     25.46 o 
   9   5  14      139.98      167.35     33.00 o 
  11   5  14      194.82      252.88     36.68 o 
  13   5  14        0.29      -13.46     26.22 o 
 -14   6  14        0.54       17.72     23.08 o 
 -12   6  14       86.02      119.98     25.67 o 
 -10   6  14      172.33      227.88     27.71 o 
  -8   6  14       35.88       73.71     22.54 o 
  -6   6  14       72.50       48.03     17.47 o 
  -4   6  14      111.73      150.46     20.53 o 
  -2   6  14        1.93       -5.09     15.16 o 
   0   6  14       30.80       49.85     17.09 o 
   2   6  14       49.23       86.64     20.59 o 
   4   6  14        2.12       -6.98     15.30 o 
   6   6  14      140.53      133.92     24.59 o 
   8   6  14      248.70      304.48     38.20 o 
  10   6  14        0.57      -29.08     23.52 o 
  12   6  14      186.60      201.39     37.24 o 
 -15   7  14        0.68       17.78     33.42 o 
 -13   7  14       86.72       95.76     26.31 o 
 -11   7  14      223.07      189.05     31.17 o 
  -9   7  14       65.55       46.83     18.28 o 
  -7   7  14       55.78       20.38     17.22 o 
  -5   7  14      201.21      207.32     22.19 o 
  -3   7  14       12.96        6.31     15.15 o 
  -1   7  14      236.89      217.06     22.20 o 
   1   7  14      231.82      249.10     22.74 o 
   3   7  14       22.05       14.78     16.43 o 
   5   7  14      115.50      130.34     23.74 o 
   7   7  14        0.03      -21.47     25.51 o 
   9   7  14       23.97       30.15     33.95 o 
  11   7  14        0.21        7.14     32.88 o 
 -14   8  14        8.61       30.35     22.96 o 
 -12   8  14        0.45      -10.82     17.08 o 
 -10   8  14       38.67       21.42     18.36 o 
  -8   8  14      111.44       81.98     20.13 o 
  -6   8  14       53.82       44.22     21.14 o 
  -4   8  14       36.09       -2.01     15.70 o 
  -2   8  14      125.94      111.13     20.02 o 
   0   8  14       27.82       55.39     17.09 o 
   2   8  14       15.63       64.62     18.07 o 
   4   8  14       74.37       88.53     18.97 o 
   6   8  14        8.64       17.50     22.52 o 
   8   8  14       85.05       80.85     33.21 o 
  10   8  14       79.75      174.69     36.06 o 
 -13   9  14        0.45      -12.45     18.77 o 
 -11   9  14        1.16      -20.19     17.32 o 
  -9   9  14        0.18       14.39     17.84 o 
  -7   9  14       21.09       28.49     17.82 o 
  -5   9  14        6.99       12.45     16.30 o 
  -3   9  14        5.96       -6.49     16.19 o 
  -1   9  14        8.80       29.01     22.38 o 
   1   9  14       11.15       19.03     16.57 o 
   3   9  14       23.31       29.08     16.84 o 
   5   9  14        1.75        7.60     18.67 o 
   7   9  14       32.01       58.67     29.99 o 
   9   9  14        0.85       32.83     29.83 o 
 -12  10  14        3.65       17.06     18.61 o 
 -10  10  14      231.81      203.97     24.14 o 
  -8  10  14      182.79      168.21     24.77 o 
  -6  10  14       20.94       13.11     18.44 o 
  -4  10  14      234.81      269.06     24.11 o 
  -2  10  14       68.07       60.57     18.81 o 
   0  10  14       60.71       86.28     18.58 o 
   2  10  14      130.96      120.00     20.12 o 
   4  10  14        0.24       13.41     17.28 o 
   6  10  14       57.23       87.44     23.74 o 
   8  10  14       10.93       -1.88     28.49 o 
  -9  11  14       79.44       64.21     20.61 o 
  -7  11  14      234.02      251.66     25.30 o 
  -5  11  14        9.07       22.35     21.30 o 
  -3  11  14      170.40      156.08     22.39 o 
  -1  11  14      258.02      242.16     24.42 o 
   1  11  14        0.42      -10.68     15.89 o 
   3  11  14      151.01      136.93     22.07 o 
   5  11  14       88.25       44.82     24.59 o 
   7  11  14        7.06       -1.55     39.03 o 
  -8  12  14       92.25       92.95     27.33 o 
  -6  12  14       52.54       70.40     19.96 o 
  -4  12  14      206.26      219.23     24.63 o 
  -2  12  14       31.43       27.55     18.67 o 
   0  12  14       87.20      157.95     23.10 o 
   2  12  14      175.92      198.57     23.52 o 
   4  12  14        1.18       25.00     18.68 o 
  -5  13  14        3.37       -9.43     17.76 o 
  -3  13  14       95.95      110.74     22.51 o 
  -1  13  14       55.03       45.45     19.44 o 
   1  13  14       21.76       32.44     19.52 o 
 -13   1  15       88.77      137.83     65.76 o 
 -11   1  15      363.44      312.67     39.29 o 
  -9   1  15       82.35       88.02     28.54 o 
  -7   1  15      160.83      165.17     30.21 o 
  -5   1  15      360.66      379.59     48.11 o 
  -3   1  15        2.61       38.73     20.26 o 
  -1   1  15       94.08      106.54     37.34 o 
   1   1  15        0.35      -18.66     16.62 o 
   3   1  15       87.93       38.11     19.34 o 
   5   1  15       25.78       24.46     18.73 o 
   7   1  15        0.07       -1.56     24.16 o 
   9   1  15       14.06        5.59     25.67 o 
  11   1  15       53.68       46.59     28.70 o 
 -14   2  15      117.67      113.42     32.88 o 
 -12   2  15        0.69       13.54     27.00 o 
 -10   2  15      440.85      397.23     40.44 o 
  -8   2  15      682.20      700.51     61.48 o 
  -6   2  15        1.56      -26.90     19.09 o 
  -4   2  15      658.07      655.41     35.48 o 
  -2   2  15      210.69      249.26     35.94 o 
   0   2  15       91.41       78.02     21.18 o 
   2   2  15      155.95      130.28     22.61 o 
   4   2  15        4.36       12.71     19.69 o 
   6   2  15      152.23      174.81     50.25 o 
   8   2  15      121.98      113.87     44.91 o 
  10   2  15        0.56      -35.82     39.03 o 
 -13   3  15      325.12      347.26     39.69 o 
 -11   3  15      226.47      234.35     34.20 o 
  -9   3  15        5.04        1.78     20.71 o 
  -7   3  15      364.83      251.54     39.37 o 
  -5   3  15       99.64       64.40     21.73 o 
  -3   3  15       38.82       38.58     23.58 o 
  -1   3  15      293.15      340.01     29.11 o 
   1   3  15       30.61       30.71     19.58 o 
   3   3  15      196.96      174.44     26.37 o 
   5   3  15      332.81      289.30     35.32 o 
   7   3  15       14.09       20.85     42.77 o 
   9   3  15       68.56      164.65     49.72 o 
 -14   4  15        0.24        9.92     28.83 o 
 -12   4  15      115.98      100.36     27.35 o 
 -10   4  15      201.88      181.87     27.48 o 
  -8   4  15        0.59        7.32     20.00 o 
  -6   4  15      282.04      279.34     29.40 o 
  -4   4  15      206.98      116.60     22.68 o 
  -2   4  15       30.11       21.76     26.93 o 
   0   4  15       37.93       13.30     20.68 o 
   2   4  15      108.94      140.54     22.64 o 
   4   4  15       37.04       43.41     19.84 o 
   6   4  15       33.90       57.20     43.84 o 
   8   4  15       95.29       70.03     43.30 o 
  10   4  15       19.11        4.48     25.55 o 
 -13   5  15        5.95      -32.66     21.77 o 
 -11   5  15       11.55       -9.77     25.24 o 
  -9   5  15        1.62       -1.47     20.48 o 
  -7   5  15       55.29       76.12     22.93 o 
  -5   5  15       16.24        2.54     20.00 o 
  -3   5  15        4.29       -4.61     18.27 o 
  -1   5  15        0.07       24.82     20.09 o 
   1   5  15        6.57       39.29     19.69 o 
   3   5  15        3.69        0.41     21.83 o 
   5   5  15       44.47       24.89     20.93 o 
   7   5  15       17.02       44.49     27.32 o 
   9   5  15        0.66      -12.45     24.87 o 
 -12   6  15       41.88      122.51     26.46 o 
 -10   6  15      107.78       89.49     24.84 o 
  -8   6  15       27.86       46.12     21.53 o 
  -6   6  15       14.72       57.38     22.19 o 
  -4   6  15       59.49       28.39     20.60 o 
  -2   6  15       72.13       73.29     21.28 o 
   0   6  15        0.48       10.26     21.19 o 
   2   6  15      101.12       68.89     18.33 o 
   4   6  15       34.10       35.24     17.58 o 
   6   6  15       16.66       32.15     27.72 o 
   8   6  15       27.95       48.33     30.44 o 
 -11   7  15       15.53       29.42     25.83 o 
  -9   7  15       33.50        4.57     20.79 o 
  -7   7  15      158.91      139.78     25.60 o 
  -5   7  15      112.26      140.11     25.54 o 
  -3   7  15        2.13        1.06     16.48 o 
  -1   7  15      332.16      352.62     25.86 o 
   1   7  15      200.42      282.87     25.38 o 
   3   7  15       39.73       54.76     18.99 o 
   5   7  15      289.38      301.65     43.13 o 
   7   7  15       35.20       34.94     28.99 o 
 -10   8  15       67.64       55.20     28.44 o 
  -8   8  15       48.68       70.51     23.41 o 
  -6   8  15        3.08      -10.49     15.60 o 
  -4   8  15       95.21      131.82     20.76 o 
  -2   8  15       72.97       61.34     18.77 o 
   0   8  15       27.93       45.51     18.03 o 
   2   8  15      181.73      187.78     22.45 o 
   4   8  15       30.61       39.13     20.79 o 
   6   8  15      111.62      169.49     36.86 o 
  -9   9  15       35.59       16.23     19.19 o 
  -7   9  15       85.02      100.58     21.13 o 
  -5   9  15        8.54       13.55     19.06 o 
  -3   9  15      189.44      209.93     23.50 o 
  -1   9  15      105.36      154.13     21.85 o 
   1   9  15        4.57       32.02     18.03 o 
   3   9  15      117.68      147.80     22.65 o 
   5   9  15      189.61      237.61     37.23 o 
  -6  10  15       27.10       17.73     18.70 o 
  -4  10  15       29.99      -18.96     16.75 o 
  -2  10  15        1.11      -25.30     16.86 o 
   0  10  15        0.21       -2.25     16.89 o 
   2  10  15        0.19        0.82     18.35 o 
   4  10  15       10.98       -7.19     17.48 o 
  -3  11  15        2.58       22.03     19.13 o 
  -1  11  15        5.83       20.38     18.75 o 
 -10   0  16      282.84      366.20     58.27 o 
  -8   0  16       35.79       85.54     40.09 o 
  -6   0  16      178.71       82.33     42.77 o 
  -4   0  16      313.43      250.72     46.51 o 
  -2   0  16      145.86       92.48     40.09 o 
   0   0  16        1.24      -29.40     31.54 o 
   2   0  16      139.22      155.57     41.70 o 
   4   0  16      297.78      412.71     51.86 o 
 -11   1  16       51.35       13.47     28.16 o 
  -9   1  16       21.50       61.39     27.31 o 
  -7   1  16       70.52       67.75     34.75 o 
  -5   1  16        5.68      -21.82     22.60 o 
  -3   1  16       20.99       60.82     26.25 o 
  -1   1  16       83.32       97.25     28.92 o 
   1   1  16       49.70        9.52     22.53 o 
   3   1  16        8.94       21.58     20.73 o 
   5   1  16      123.81       74.84     41.70 o 
   7   1  16       75.16      126.70     49.72 o 
 -10   2  16        0.58       36.61     45.17 o 
  -8   2  16       17.99       -6.61     39.29 o 
  -6   2  16        3.47       24.86     26.46 o 
  -4   2  16       42.62       39.24     27.00 o 
  -2   2  16       41.55       14.55     20.69 o 
   0   2  16        1.58        7.35     20.21 o 
   2   2  16       28.70        2.91     20.07 o 
   4   2  16        2.00      -28.08     18.72 o 
   6   2  16       17.56      -47.58     36.35 o 
  -9   3  16       19.66       10.28     23.95 o 
  -7   3  16       35.15       62.48     26.01 o 
  -5   3  16        0.05        5.58     37.87 o 
  -3   3  16       16.13      -21.01     18.66 o 
  -1   3  16       27.14       21.16     32.46 o 
   1   3  16       18.29       -8.14     19.36 o 
   3   3  16        3.72      -27.78     18.52 o 
   5   3  16       13.68       35.28     43.84 o 
 -10   4  16       64.62       75.45     82.59 o 
  -8   4  16        7.31      -28.77     19.18 o 
  -6   4  16       37.56        6.16     20.67 o 
  -4   4  16       91.83       77.06     26.73 o 
  -2   4  16       25.84        4.57     19.98 o 
   0   4  16        3.23      -11.20     41.84 o 
   2   4  16       41.66       18.69     20.69 o 
   4   4  16       21.36        3.52     20.59 o 
   6   4  16        0.21       57.20     44.91 o 
  -9   5  16        0.04       -8.82     19.81 o 
  -7   5  16      117.04      117.51     25.28 o 
  -5   5  16      109.85      151.73     26.06 o 
  -3   5  16        4.95       -0.37     19.83 o 
  -1   5  16      124.93      102.33     40.25 o 
   1   5  16       73.79       65.36     21.76 o 
   3   5  16        7.25      -33.86     22.57 o 
   5   5  16       68.88       98.90     48.11 o 
  -8   6  16      150.46      162.65     27.09 o 
  -6   6  16        0.16       -2.30     20.26 o 
  -4   6  16      212.20      158.48     29.43 o 
  -2   6  16      177.97      147.72     25.68 o 
   0   6  16        0.63       41.86     22.54 o 
   2   6  16       95.53      103.60     24.60 o 
   4   6  16       14.66      -21.25     41.43 o 
  -5   7  16       31.63        2.56     20.92 o 
  -3   7  16        4.20       42.30     21.97 o 
  -1   7  16       88.12      132.93     25.93 o 
   1   7  16       15.76       19.75     21.49 o 
  -2   8  16       31.33       42.80     37.56 o 
                                                 
